# Supplementary material for: Potential Sources and Transmission of Salmonella and Antimicrobial Resistance in Kampala, Uganda
Source: PLoS One. 2016 Mar 21;11(3):e0152130. doi: 10.1371/journal.pone.0152130 (PMC4801205; doi:10.1371/journal.pone.0152130)
Supplement: S1 File — Snum, Salmonella bank number; WTP, wastewater treatment plant; WSP, waste stabilization pond system; A, ampicillin; C, chloramphenicol; K, kanamycin; S, streptomycin; Su, sulfisoxazole; Sx, trimethoprim/sulfamethoxazole; T, tetracycline; Amc, amoxicillin/clavulanic acid; Na, nalidixic acid; Cip, ciprofloxacin. (XLSX) [file pone.0152130.s001.xlsx]

## Sheet: Sheet1
Date_collected	Snum	Serogroup	Serotype	Sample_type	Source	Location_name	Location_code	Location_type	Antimicrobial_resistance_profile
2012-07-16	S24593	F	Aberdeen	Human Influent	Human	Bugolobi WTP	WTP	WTP	Pansusceptible
2012-07-16	S24594	F	Aberdeen	Human Influent	Human	Bugolobi WTP	WTP	WTP	Pansusceptible
2012-07-16	S24595	F	Aberdeen	Human Influent	Human	Bugolobi WTP	WTP	WTP	Pansusceptible
2012-07-16	S24596	F	Aberdeen	Human Influent	Human	Bugolobi WTP	WTP	WTP	Pansusceptible
2012-07-16	S24597	F	Aberdeen	Human Influent	Human	Bugolobi WTP	WTP	WTP	Pansusceptible
2012-07-16	S24598	F	Aberdeen	Human Influent	Human	Bugolobi WTP	WTP	WTP	Pansusceptible
2012-07-16	S24599	F	Aberdeen	Human Influent	Human	Bugolobi WTP	WTP	WTP	Pansusceptible
2012-07-16	S24600	F	Aberdeen	Human Influent	Human	Bugolobi WTP	WTP	WTP	Pansusceptible
2012-07-16	S24601	MIXED	unknown	Human Influent	Human	Bugolobi WTP	WTP	WTP	Pansusceptible
2012-07-16	S24602	F	Aberdeen	Human Influent	Human	Bugolobi WTP	WTP	WTP	Pansusceptible
2012-07-16	S24603	F	Aberdeen	Human Influent	Human	Bugolobi WTP	WTP	WTP	Pansusceptible
2012-07-16	S24604	F	Aberdeen	Human Influent	Human	Bugolobi WTP	WTP	WTP	Pansusceptible
2012-07-16	S24605	F	Aberdeen	Human Influent	Human	Bugolobi WTP	WTP	WTP	Pansusceptible
2012-07-16	S24606	F	Aberdeen	Human Influent	Human	Bugolobi WTP	WTP	WTP	Pansusceptible
2012-07-16	S24607	F	Aberdeen	Human Influent	Human	Bugolobi WTP	WTP	WTP	Pansusceptible
2012-07-16	S24608	F	Aberdeen	Human Influent	Human	Bugolobi WTP	WTP	WTP	Pansusceptible
2012-07-16	S24609	F	Aberdeen	Human Influent	Human	Bugolobi WTP	WTP	WTP	Pansusceptible
2012-07-16	S24610	F	Aberdeen	Human Influent	Human	Bugolobi WTP	WTP	WTP	Pansusceptible
2012-07-16	S24611	F	Aberdeen	Human Influent	Human	Bugolobi WTP	WTP	WTP	Pansusceptible
2012-07-16	S24612	B	Heidelberg	Human Effluent	Human	Bugolobi WTP	WTP	WTP	Pansusceptible
2012-07-16	S24614	C2	Litchfield	Human Effluent	Human	Bugolobi WTP	WTP	WTP	Pansusceptible
2012-07-16	S24615	C2	Litchfield	Human Effluent	Human	Bugolobi WTP	WTP	WTP	Pansusceptible
2012-07-16	S24616	B	Heidelberg	Human Effluent	Human	Bugolobi WTP	WTP	WTP	Pansusceptible
2012-07-16	S24617	C2	Litchfield	Human Effluent	Human	Bugolobi WTP	WTP	WTP	Pansusceptible
2012-07-16	S24618	C2	Litchfield	Human Effluent	Human	Bugolobi WTP	WTP	WTP	Pansusceptible
2012-07-16	S24619	B	Heidelberg	Human Effluent	Human	Bugolobi WTP	WTP	WTP	Pansusceptible
2012-07-16	S24620	C2	Litchfield	Human Effluent	Human	Bugolobi WTP	WTP	WTP	Pansusceptible
2012-07-16	S24621	B	Heidelberg	Human Effluent	Human	Bugolobi WTP	WTP	WTP	Pansusceptible
2012-07-16	S24622	B	Heidelberg	Human Effluent	Human	Bugolobi WTP	WTP	WTP	Pansusceptible
2012-07-16	S24623	B	Heidelberg	Human Effluent	Human	Bugolobi WTP	WTP	WTP	Pansusceptible
2012-07-16	S24624	B	Heidelberg	Human Effluent	Human	Bugolobi WTP	WTP	WTP	Pansusceptible
2012-07-16	S24625	B	Heidelberg	Human Effluent	Human	Bugolobi WTP	WTP	WTP	Pansusceptible
2012-07-16	S24626	B	Heidelberg	Human Effluent	Human	Bugolobi WTP	WTP	WTP	Pansusceptible
2012-07-17	S24642	B	Heidelberg	Fecal Swab	Poultry	Nakasero market	M1	Live bird market	K,Sx,T,Na
2012-07-17	S24643	B	Heidelberg	Fecal Swab	Poultry	Nakasero market	M1	Live bird market	Pansusceptible
2012-07-17	S24644	C2	Kallo	Fecal Swab	Poultry	Nakasero market	M1	Live bird market	K,S,Su,Sx,T,Na
2012-07-17	S24645	C2	Kallo	Fecal Swab	Poultry	Nakasero market	M1	Live bird market	K,S,Su,Sx,T,Na
2012-07-17	S24646	C2	Kallo	Fecal Swab	Poultry	Nakasero market	M1	Live bird market	K,S,Su,Sx,T,Na
2012-07-17	S24647	C2	Kallo	Fecal Swab	Poultry	Nakasero market	M1	Live bird market	K,S,Su,Sx,T,Na
2012-07-17	S24648	C2	Kallo	Fecal Swab	Poultry	Nakasero market	M1	Live bird market	K,S,Su,Sx,T,Na
2012-07-17	S24649	C2	Kallo	Fecal Swab	Poultry	Nakawa market	M4	Live bird market	Pansusceptible
2012-07-23	S24650	C2	Newport	Flushwater	Cattle, Sheep & Goats	City Abattoir	S1	Slaughterhouse (cattle, sheep & goats)	T
2012-07-23	S24651	C2	Newport	Flushwater	Cattle, Sheep & Goats	KCCA Abattoir	S2	Slaughterhouse (cattle, sheep & goats)	Pansusceptible
2012-07-23	S24652	C2	Newport	Flushwater	Cattle, Sheep & Goats	KCCA Abattoir	S2	Slaughterhouse (cattle, sheep & goats)	Pansusceptible
2012-07-23	S24654	C2	Newport	Flushwater	Cattle, Sheep & Goats	KCCA Abattoir	S2	Slaughterhouse (cattle, sheep & goats)	Pansusceptible
2012-07-23	S24655	C2	Newport	Flushwater	Cattle, Sheep & Goats	KCCA Abattoir	S2	Slaughterhouse (cattle, sheep & goats)	Su,Sx
2012-07-23	S24656	C2	Newport	Flushwater	Cattle, Sheep & Goats	KCCA Abattoir	S2	Slaughterhouse (cattle, sheep & goats)	Pansusceptible
2012-07-23	S24657	C2	Newport	Flushwater	Cattle, Sheep & Goats	KCCA Abattoir	S2	Slaughterhouse (cattle, sheep & goats)	Pansusceptible
2012-07-23	S24658	C2	Newport	Flushwater	Cattle, Sheep & Goats	KCCA Abattoir	S2	Slaughterhouse (cattle, sheep & goats)	Pansusceptible
2012-07-23	S24659	C2	Newport	Flushwater	Cattle, Sheep & Goats	KCCA Abattoir	S2	Slaughterhouse (cattle, sheep & goats)	Pansusceptible
2012-07-23	S24660	C2	Newport	Flushwater	Cattle, Sheep & Goats	KCCA Abattoir	S2	Slaughterhouse (cattle, sheep & goats)	Pansusceptible
2012-07-23	S24661	C2	Newport	Flushwater	Cattle, Sheep & Goats	KCCA Abattoir	S2	Slaughterhouse (cattle, sheep & goats)	Pansusceptible
2012-07-23	S24662	C2	Newport	Flushwater	Cattle, Sheep & Goats	KCCA Abattoir	S2	Slaughterhouse (cattle, sheep & goats)	Pansusceptible
2012-07-23	S24663	C2	Newport	Flushwater	Cattle, Sheep & Goats	KCCA Abattoir	S2	Slaughterhouse (cattle, sheep & goats)	Pansusceptible
2012-07-23	S24664	C2	Newport	Flushwater	Cattle, Sheep & Goats	KCCA Abattoir	S2	Slaughterhouse (cattle, sheep & goats)	Pansusceptible
2012-07-23	S24665	C2	Newport	Flushwater	Cattle, Sheep & Goats	KCCA Abattoir	S2	Slaughterhouse (cattle, sheep & goats)	Pansusceptible
2012-07-23	S24666	C2	Newport	Flushwater	Cattle, Sheep & Goats	KCCA Abattoir	S2	Slaughterhouse (cattle, sheep & goats)	Pansusceptible
2012-07-23	S24667	C2	Newport	Flushwater	Cattle, Sheep & Goats	KCCA Abattoir	S2	Slaughterhouse (cattle, sheep & goats)	Pansusceptible
2012-07-23	S24668	C2	Newport	Flushwater	Cattle, Sheep & Goats	KCCA Abattoir	S2	Slaughterhouse (cattle, sheep & goats)	Pansusceptible
2012-07-26	S24669	B	Heidelberg	Human Influent	Human	Bugolobi WSP	W1	WSP	Pansusceptible
2012-07-26	S24670	B	Heidelberg	Human Influent	Human	Bugolobi WSP	W1	WSP	Pansusceptible
2012-07-26	S24671	B	Heidelberg	Human Influent	Human	Bugolobi WSP	W1	WSP	Pansusceptible
2012-07-26	S24672	B	Heidelberg	Human Influent	Human	Bugolobi WSP	W1	WSP	Pansusceptible
2012-07-26	S24673	B	Heidelberg	Human Influent	Human	Bugolobi WSP	W1	WSP	Pansusceptible
2012-07-26	S24674	B	Heidelberg	Human Influent	Human	Bugolobi WSP	W1	WSP	Pansusceptible
2012-07-26	S24675	B	Heidelberg	Human Influent	Human	Bugolobi WSP	W1	WSP	Pansusceptible
2012-07-26	S24676	B	Heidelberg	Human Influent	Human	Bugolobi WSP	W1	WSP	Pansusceptible
2012-07-26	S24677	B	Heidelberg	Human Influent	Human	Bugolobi WSP	W1	WSP	Pansusceptible
2012-07-26	S24678	B	Heidelberg	Human Influent	Human	Bugolobi WSP	W1	WSP	Pansusceptible
2012-07-26	S24679	B	Heidelberg	Human Influent	Human	Bugolobi WSP	W1	WSP	Pansusceptible
2012-07-26	S24680	B	Heidelberg	Human Effluent	Human	Bugolobi WSP	W1	WSP	Pansusceptible
2012-07-26	S24681	B	Heidelberg	Human Effluent	Human	Bugolobi WSP	W1	WSP	Pansusceptible
2012-07-26	S24682	B	Heidelberg	Human Effluent	Human	Bugolobi WSP	W1	WSP	Pansusceptible
2012-07-26	S24683	B	Heidelberg	Human Effluent	Human	Bugolobi WSP	W1	WSP	Pansusceptible
2012-07-26	S24684	B	Heidelberg	Human Effluent	Human	Bugolobi WSP	W1	WSP	Pansusceptible
2012-07-26	S24685	B	Heidelberg	Human Effluent	Human	Bugolobi WSP	W1	WSP	Pansusceptible
2012-07-26	S24686	B	Heidelberg	Human Effluent	Human	Bugolobi WSP	W1	WSP	Pansusceptible
2012-07-26	S24687	B	Heidelberg	Human Effluent	Human	Bugolobi WSP	W1	WSP	Pansusceptible
2012-07-26	S24688	B	Heidelberg	Human Effluent	Human	Bugolobi WSP	W1	WSP	Pansusceptible
2012-07-26	S24689	B	Heidelberg	Human Effluent	Human	Bugolobi WSP	W1	WSP	Pansusceptible
2012-07-26	S24690	B	Heidelberg	Human Effluent	Human	Bugolobi WSP	W1	WSP	Pansusceptible
2012-07-26	S24691	T	II 42:r:-	Human Influent	Human	Naalya WSP	W3	WSP	Pansusceptible
2012-07-26	S24692	T	II 42:r:-	Human Influent	Human	Naalya WSP	W3	WSP	Pansusceptible
2012-07-26	S24693	T	II 42:r:-	Human Influent	Human	Naalya WSP	W3	WSP	Pansusceptible
2012-07-26	S24694	T	II 42:r:-	Human Influent	Human	Naalya WSP	W3	WSP	Pansusceptible
2012-07-26	S24695	T	II 42:r:-	Human Influent	Human	Naalya WSP	W3	WSP	Pansusceptible
2012-07-26	S24696	T	II 42:r:-	Human Influent	Human	Naalya WSP	W3	WSP	Pansusceptible
2012-07-26	S24697	T	II 42:r:-	Human Influent	Human	Naalya WSP	W3	WSP	Pansusceptible
2012-07-26	S24698	T	II 42:r:-	Human Influent	Human	Naalya WSP	W3	WSP	Pansusceptible
2012-07-26	S24699	T	II 42:r:-	Human Influent	Human	Naalya WSP	W3	WSP	Pansusceptible
2012-07-31	S24700	B	Stanleyville	Flushwater	Cattle, Sheep & Goats	City Abattoir	S1	Slaughterhouse (cattle, sheep & goats)	Pansusceptible
2012-07-31	S24701	B	Stanleyville	Flushwater	Cattle, Sheep & Goats	City Abattoir	S1	Slaughterhouse (cattle, sheep & goats)	Pansusceptible
2012-07-31	S24702	B	Stanleyville	Flushwater	Cattle, Sheep & Goats	City Abattoir	S1	Slaughterhouse (cattle, sheep & goats)	Pansusceptible
2012-07-31	S24703	B	Stanleyville	Flushwater	Cattle, Sheep & Goats	City Abattoir	S1	Slaughterhouse (cattle, sheep & goats)	Pansusceptible
2012-08-02	S24704	B	Agona	Human Influent	Human	Bugolobi WTP	WTP	WTP	Pansusceptible
2012-08-02	S24705	B	Agona	Human Influent	Human	Bugolobi WTP	WTP	WTP	Pansusceptible
2012-08-02	S24706	B	Agona	Human Influent	Human	Bugolobi WTP	WTP	WTP	Pansusceptible
2012-08-02	S24707	B	Agona	Human Influent	Human	Bugolobi WTP	WTP	WTP	Pansusceptible
2012-08-02	S24708	B	Agona	Human Influent	Human	Bugolobi WTP	WTP	WTP	Pansusceptible
2012-08-02	S24709	B	Agona	Human Influent	Human	Bugolobi WTP	WTP	WTP	Pansusceptible
2012-08-02	S24710	B	Agona	Human Influent	Human	Bugolobi WTP	WTP	WTP	Pansusceptible
2012-08-02	S24711	B	Agona	Human Influent	Human	Bugolobi WTP	WTP	WTP	Pansusceptible
2012-08-02	S24712	B	Agona	Human Influent	Human	Bugolobi WTP	WTP	WTP	Pansusceptible
2012-08-02	S24713	B	Agona	Human Influent	Human	Bugolobi WTP	WTP	WTP	Pansusceptible
2012-08-02	S24714	B	Agona	Human Influent	Human	Bugolobi WTP	WTP	WTP	Pansusceptible
2012-08-02	S24715	B	Agona	Human Influent	Human	Bugolobi WTP	WTP	WTP	Pansusceptible
2012-08-02	S24716	B	Agona	Human Influent	Human	Bugolobi WTP	WTP	WTP	Pansusceptible
2012-08-02	S24717	B	Agona	Human Influent	Human	Bugolobi WTP	WTP	WTP	Pansusceptible
2012-08-02	S24718	B	Agona	Human Influent	Human	Bugolobi WTP	WTP	WTP	Pansusceptible
2012-08-02	S24719	B	Agona	Human Influent	Human	Bugolobi WTP	WTP	WTP	Pansusceptible
2012-08-02	S24720	B	Agona	Human Influent	Human	Bugolobi WTP	WTP	WTP	Pansusceptible
2012-08-02	S24721	B	Agona	Human Influent	Human	Bugolobi WTP	WTP	WTP	Pansusceptible
2012-08-02	S24722	B	Agona	Human Influent	Human	Bugolobi WTP	WTP	WTP	Pansusceptible
2012-08-02	S24723	B	Agona	Human Influent	Human	Bugolobi WTP	WTP	WTP	Pansusceptible
2012-08-02	S24724	B	Haifa	Human Effluent	Human	Bugolobi WTP	WTP	WTP	Su,Sx,T,Na
2012-08-02	S24725	B	Haifa	Human Effluent	Human	Bugolobi WTP	WTP	WTP	Su,Sx,T,Na
2012-08-02	S24726	B	Haifa	Human Effluent	Human	Bugolobi WTP	WTP	WTP	Su,Sx,T,Na
2012-08-02	S24729	B	Haifa	Human Effluent	Human	Bugolobi WTP	WTP	WTP	Su,Sx,T,Na
2012-08-02	S24730	B	Haifa	Human Effluent	Human	Bugolobi WTP	WTP	WTP	Su,Sx,T,Na
2012-08-02	S24731	B	Haifa	Human Effluent	Human	Bugolobi WTP	WTP	WTP	Su,Sx,T,Na
2012-08-02	S24732	B	Haifa	Human Effluent	Human	Bugolobi WTP	WTP	WTP	Su,Sx,T,Na
2012-08-02	S24733	B	Haifa	Human Effluent	Human	Bugolobi WTP	WTP	WTP	Su,Sx,T,Na
2012-08-02	S24734	B	Haifa	Human Effluent	Human	Bugolobi WTP	WTP	WTP	Su,Sx,T,Na
2012-08-02	S24735	B	Haifa	Human Effluent	Human	Bugolobi WTP	WTP	WTP	Su,Sx,T,Na
2012-08-02	S24736	B	Haifa	Human Effluent	Human	Bugolobi WTP	WTP	WTP	Su,Sx,T,Na
2012-08-02	S24737	B	Haifa	Human Effluent	Human	Bugolobi WTP	WTP	WTP	Su,Sx,T,Na
2012-08-02	S24738	B	Haifa	Human Effluent	Human	Bugolobi WTP	WTP	WTP	Su,Sx,T,Na
2012-08-02	S24739	B	Haifa	Human Effluent	Human	Bugolobi WTP	WTP	WTP	Su,Sx,T,Na
2012-08-02	S24740	B	Haifa	Human Effluent	Human	Bugolobi WTP	WTP	WTP	Su,Sx,T,Na
2012-08-02	S24741	B	Haifa	Human Effluent	Human	Bugolobi WTP	WTP	WTP	Su,Sx,T,Na
2012-08-02	S24742	B	Haifa	Human Effluent	Human	Bugolobi WTP	WTP	WTP	Su,Sx,T,Na
2012-08-02	S24743	B	Haifa	Human Effluent	Human	Bugolobi WTP	WTP	WTP	Su,Sx,T,Na
2012-08-02	S24744	B	Haifa	Human Effluent	Human	Bugolobi WTP	WTP	WTP	Su,Sx,T,Na
2012-08-02	S24745	B	Haifa	Human Effluent	Human	Bugolobi WTP	WTP	WTP	Su,Sx,T,Na
2012-08-02	S24746	B	Haifa	Human Effluent	Human	Bugolobi WTP	WTP	WTP	Su,Sx,T,Na
2012-08-02	S24747	B	Haifa	Human Effluent	Human	Bugolobi WTP	WTP	WTP	Su,Sx,T,Na
2012-08-02	S24748	B	Haifa	Human Effluent	Human	Bugolobi WTP	WTP	WTP	Su,Sx,T,Na
2012-08-02	S24749	B	Haifa	Human Effluent	Human	Bugolobi WTP	WTP	WTP	Su,Sx,T,Na
2012-08-02	S24750	B	Haifa	Human Effluent	Human	Bugolobi WTP	WTP	WTP	Su,Sx,T,Na
2012-08-07	S24751	D1	Os	Human Influent	Human	Naalya WSP	W3	WSP	Pansusceptible
2012-08-07	S24752	D1	Os	Human Influent	Human	Naalya WSP	W3	WSP	Pansusceptible
2012-08-07	S24753	D1	Os	Human Influent	Human	Naalya WSP	W3	WSP	Pansusceptible
2012-08-07	S24754	D1	Os	Human Influent	Human	Naalya WSP	W3	WSP	Pansusceptible
2012-08-07	S24755	D1	Os	Human Influent	Human	Naalya WSP	W3	WSP	Pansusceptible
2012-08-07	S24756	D1	Os	Human Influent	Human	Naalya WSP	W3	WSP	Pansusceptible
2012-08-07	S24757	D1	Os	Human Influent	Human	Naalya WSP	W3	WSP	Pansusceptible
2012-08-07	S24758	D1	Os	Human Influent	Human	Naalya WSP	W3	WSP	Pansusceptible
2012-08-07	S24759	D1	Os	Human Influent	Human	Naalya WSP	W3	WSP	Pansusceptible
2012-08-07	S24760	D1	Os	Human Influent	Human	Naalya WSP	W3	WSP	Pansusceptible
2012-08-07	S24761	D1	Os	Human Influent	Human	Naalya WSP	W3	WSP	Pansusceptible
2012-08-07	S24762	D1	Os	Human Influent	Human	Naalya WSP	W3	WSP	Pansusceptible
2012-08-07	S24763	D1	Os	Human Influent	Human	Naalya WSP	W3	WSP	Pansusceptible
2012-08-07	S24764	D1	Os	Human Influent	Human	Naalya WSP	W3	WSP	Pansusceptible
2012-08-07	S24765	D1	Os	Human Influent	Human	Naalya WSP	W3	WSP	Pansusceptible
2012-08-07	S24766	D1	Os	Human Influent	Human	Naalya WSP	W3	WSP	Pansusceptible
2012-08-07	S24767	D1	Os	Human Influent	Human	Naalya WSP	W3	WSP	Pansusceptible
2012-08-07	S24768	D1	Os	Human Influent	Human	Naalya WSP	W3	WSP	Pansusceptible
2012-08-07	S24769	D1	Os	Human Influent	Human	Naalya WSP	W3	WSP	Pansusceptible
2012-08-13	S24771	B	Stanleyville	Human Influent	Human	Bugolobi WTP	WTP	WTP	Pansusceptible
2012-08-13	S24773	B	Stanleyville	Human Influent	Human	Bugolobi WTP	WTP	WTP	Pansusceptible
2012-08-13	S24774	B	Stanleyville	Human Effluent	Human	Bugolobi WTP	WTP	WTP	Pansusceptible
2012-08-13	S24775	B	Stanleyville	Human Effluent	Human	Bugolobi WTP	WTP	WTP	Pansusceptible
2012-08-13	S24776	B	Stanleyville	Human Effluent	Human	Bugolobi WTP	WTP	WTP	Pansusceptible
2012-08-13	S24777	B	Stanleyville	Human Effluent	Human	Bugolobi WTP	WTP	WTP	Pansusceptible
2012-08-13	S24778	B	Stanleyville	Human Effluent	Human	Bugolobi WTP	WTP	WTP	Pansusceptible
2012-08-13	S24779	B	Stanleyville	Human Effluent	Human	Bugolobi WTP	WTP	WTP	Pansusceptible
2012-08-13	S24780	B	Stanleyville	Human Effluent	Human	Bugolobi WTP	WTP	WTP	Pansusceptible
2012-08-13	S24781	B	Stanleyville	Human Effluent	Human	Bugolobi WTP	WTP	WTP	Pansusceptible
2012-08-13	S24782	B	Stanleyville	Human Effluent	Human	Bugolobi WTP	WTP	WTP	Pansusceptible
2012-08-13	S24783	B	Stanleyville	Human Effluent	Human	Bugolobi WTP	WTP	WTP	Pansusceptible
2012-08-13	S24784	F	Aberdeen	Human Effluent	Human	Bugolobi WTP	WTP	WTP	Pansusceptible
2012-08-13	S24785	B	Stanleyville	Human Effluent	Human	Bugolobi WTP	WTP	WTP	Pansusceptible
2012-08-13	S24786	B	Stanleyville	Human Effluent	Human	Bugolobi WTP	WTP	WTP	Pansusceptible
2012-08-13	S24787	B	Stanleyville	Human Effluent	Human	Bugolobi WTP	WTP	WTP	Pansusceptible
2012-08-13	S24788	B	Stanleyville	Human Effluent	Human	Bugolobi WTP	WTP	WTP	Pansusceptible
2012-08-13	S24789	B	Stanleyville	Human Effluent	Human	Bugolobi WTP	WTP	WTP	Pansusceptible
2012-08-13	S24790	G	Havana	Human Effluent	Human	Bugolobi WTP	WTP	WTP	Pansusceptible
2012-08-13	S24791	B	Stanleyville	Human Effluent	Human	Bugolobi WTP	WTP	WTP	Pansusceptible
2012-08-13	S24792	B	Stanleyville	Human Effluent	Human	Bugolobi WTP	WTP	WTP	Pansusceptible
2012-08-13	S24793	C2	Muenchen	Human Effluent	Human	Bugolobi WTP	WTP	WTP	S,Su,T
2012-08-13	S24794	G	Havana	Human Effluent	Human	Bugolobi WTP	WTP	WTP	Pansusceptible
2012-08-13	S24795	G	Havana	Human Effluent	Human	Bugolobi WTP	WTP	WTP	Pansusceptible
2012-08-09	S24812	Rough	Litchfield	Floor Swab	Swine	Wambizi Abattoir	S3	Slaughterhouse (swine)	Pansusceptible
2012-08-09	S24813	C1	Damman	Floor Swab	Swine	Wambizi Abattoir	S3	Slaughterhouse (swine)	Pansusceptible
2012-08-09	S24814	C1	Coleypark	Floor Swab	Swine	Wambizi Abattoir	S3	Slaughterhouse (swine)	Pansusceptible
2012-08-09	S24815	C1	Damman	Floor Swab	Swine	Wambizi Abattoir	S3	Slaughterhouse (swine)	Pansusceptible
2012-08-09	S24816	C1	Coleypark	Floor Swab	Swine	Wambizi Abattoir	S3	Slaughterhouse (swine)	Pansusceptible
2012-08-09	S24817	C2	Newport	Floor Swab	Swine	Wambizi Abattoir	S3	Slaughterhouse (swine)	Pansusceptible
2012-08-09	S24818	C2	Newport	Floor Swab	Swine	Wambizi Abattoir	S3	Slaughterhouse (swine)	Pansusceptible
2012-08-09	S24819	C2	Newport	Floor Swab	Swine	Wambizi Abattoir	S3	Slaughterhouse (swine)	Pansusceptible
2012-08-09	S24820	C2	Newport	Floor Swab	Swine	Wambizi Abattoir	S3	Slaughterhouse (swine)	Pansusceptible
2012-08-09	S24821	C2	Newport	Floor Swab	Swine	Wambizi Abattoir	S3	Slaughterhouse (swine)	Pansusceptible
2012-08-09	S24822	C2	Newport	Floor Swab	Swine	Wambizi Abattoir	S3	Slaughterhouse (swine)	Pansusceptible
2012-08-09	S24823	C2	Newport	Floor Swab	Swine	Wambizi Abattoir	S3	Slaughterhouse (swine)	Pansusceptible
2012-08-09	S24824	C2	Newport	Floor Swab	Swine	Wambizi Abattoir	S3	Slaughterhouse (swine)	Pansusceptible
2012-08-09	S24825	C2	Newport	Floor Swab	Swine	Wambizi Abattoir	S3	Slaughterhouse (swine)	Pansusceptible
2012-08-09	S24826	C2	Newport	Floor Swab	Swine	Wambizi Abattoir	S3	Slaughterhouse (swine)	Pansusceptible
2012-08-09	S24827	C2	Newport	Floor Swab	Swine	Wambizi Abattoir	S3	Slaughterhouse (swine)	Pansusceptible
2012-08-09	S24828	C2	Newport	Floor Swab	Swine	Wambizi Abattoir	S3	Slaughterhouse (swine)	Pansusceptible
2012-08-20	S24829	B	Stanleyville	Human Influent	Human	Bugolobi WTP	WTP	WTP	Pansusceptible
2012-08-20	S24830	B	Stanleyville	Human Influent	Human	Bugolobi WTP	WTP	WTP	Pansusceptible
2012-08-20	S24831	B	Heidelberg	Human Influent	Human	Bugolobi WTP	WTP	WTP	Pansusceptible
2012-08-20	S24832	B	Stanleyville	Human Influent	Human	Bugolobi WTP	WTP	WTP	Pansusceptible
2012-08-20	S24833	B	Stanleyville	Human Influent	Human	Bugolobi WTP	WTP	WTP	Pansusceptible
2012-08-20	S24834	B	Stanleyville	Human Effluent	Human	Bugolobi WTP	WTP	WTP	Pansusceptible
2012-08-20	S24835	B	Stanleyville	Human Effluent	Human	Bugolobi WTP	WTP	WTP	Pansusceptible
2012-08-20	S24836	B	Stanleyville	Human Effluent	Human	Bugolobi WTP	WTP	WTP	Pansusceptible
2012-08-20	S24837	B	Stanleyville	Human Effluent	Human	Bugolobi WTP	WTP	WTP	Pansusceptible
2012-08-20	S24838	B	Stanleyville	Human Effluent	Human	Bugolobi WTP	WTP	WTP	Pansusceptible
2012-08-20	S24839	B	Stanleyville	Human Effluent	Human	Bugolobi WTP	WTP	WTP	Pansusceptible
2012-08-20	S24840	B	Stanleyville	Human Effluent	Human	Bugolobi WTP	WTP	WTP	Pansusceptible
2012-08-20	S24841	E4	Senftenberg	Human Effluent	Human	Bugolobi WTP	WTP	WTP	Pansusceptible
2012-08-20	S24842	E4	Senftenberg	Human Effluent	Human	Bugolobi WTP	WTP	WTP	Pansusceptible
2012-08-20	S24843	E4	Senftenberg	Human Effluent	Human	Bugolobi WTP	WTP	WTP	Pansusceptible
2012-08-20	S24844	E4	Senftenberg	Human Effluent	Human	Bugolobi WTP	WTP	WTP	Pansusceptible
2012-08-13	S24845	G	Havana	Human Effluent	Human	Bugolobi WTP	WTP	WTP	Pansusceptible
2012-08-07	S24846	D1	Os	Human Influent	Human	Naalya WSP	W3	WSP	Pansusceptible
2012-08-13	S24847	B	Stanleyville	Human Influent	Human	Bugolobi WTP	WTP	WTP	Pansusceptible
2012-08-13	S24848	B	Stanleyville	Human Influent	Human	Bugolobi WTP	WTP	WTP	Pansusceptible
2012-08-13	S24849	B	Stanleyville	Human Influent	Human	Bugolobi WTP	WTP	WTP	Pansusceptible
2012-08-09	S24852	C1	Coleypark	Floor Swab	Swine	Wambizi Abattoir	S3	Slaughterhouse (swine)	Pansusceptible
2012-08-09	S24853	M	Guildford	Floor Swab	Swine	Wambizi Abattoir	S3	Slaughterhouse (swine)	Pansusceptible
2012-08-09	S24854	C1	Coleypark	Floor Swab	Swine	Wambizi Abattoir	S3	Slaughterhouse (swine)	Pansusceptible
2012-08-09	S24855	M	Guildford	Floor Swab	Swine	Wambizi Abattoir	S3	Slaughterhouse (swine)	Pansusceptible
2012-08-20	S24856	B	Typhimurium	Human Influent	Human	Bugolobi WTP	WTP	WTP	A,C,S,Su,Sx
2012-08-20	S24857	B	Stanleyville	Human Influent	Human	Bugolobi WTP	WTP	WTP	A,C,S,Su,Sx
2012-08-20	S24858	B	Typhimurium	Human Influent	Human	Bugolobi WTP	WTP	WTP	A,C,S,Su,Sx
2012-08-20	S24859	B	Stanleyville	Human Influent	Human	Bugolobi WTP	WTP	WTP	Pansusceptible
2012-08-20	S24860	B	Stanleyville	Human Influent	Human	Bugolobi WTP	WTP	WTP	Pansusceptible
2012-08-20	S24861	B	Stanleyville	Human Effluent	Human	Bugolobi WTP	WTP	WTP	Pansusceptible
2012-08-20	S24862	B	Stanleyville	Human Effluent	Human	Bugolobi WTP	WTP	WTP	Pansusceptible
2012-08-20	S24864	E4	Senftenberg	Human Effluent	Human	Bugolobi WTP	WTP	WTP	A,C,S,Su,Sx
2012-08-20	S24865	E4	Senftenberg	Human Effluent	Human	Bugolobi WTP	WTP	WTP	Pansusceptible
2012-08-20	S24866	E4	Senftenberg	Human Effluent	Human	Bugolobi WTP	WTP	WTP	Pansusceptible
2012-08-20	S24867	E4	Senftenberg	Human Effluent	Human	Bugolobi WTP	WTP	WTP	Pansusceptible
2012-08-20	S24868	E4	Senftenberg	Human Effluent	Human	Bugolobi WTP	WTP	WTP	Pansusceptible
2012-08-20	S24869	B	Stanleyville	Human Effluent	Human	Bugolobi WTP	WTP	WTP	Su,Sx,Na
2012-08-20	S24870	B	Stanleyville	Human Effluent	Human	Bugolobi WTP	WTP	WTP	Pansusceptible
2012-08-20	S24871	B	Stanleyville	Human Effluent	Human	Bugolobi WTP	WTP	WTP	Pansusceptible
2012-08-20	S24872	B	Stanleyville	Human Effluent	Human	Bugolobi WTP	WTP	WTP	Pansusceptible
2012-08-20	S24873	B	Stanleyville	Human Effluent	Human	Bugolobi WTP	WTP	WTP	Pansusceptible
2012-08-20	S24874	B	Stanleyville	Human Effluent	Human	Bugolobi WTP	WTP	WTP	Pansusceptible
2012-08-20	S24875	B	Stanleyville	Human Effluent	Human	Bugolobi WTP	WTP	WTP	Pansusceptible
2012-08-20	S24876	B	Stanleyville	Human Effluent	Human	Bugolobi WTP	WTP	WTP	Pansusceptible
2012-08-20	S24877	B	Stanleyville	Human Effluent	Human	Bugolobi WTP	WTP	WTP	Pansusceptible
2012-08-20	S24878	B	Stanleyville	Human Effluent	Human	Bugolobi WTP	WTP	WTP	Pansusceptible
2012-08-20	S24879	B	Stanleyville	Human Effluent	Human	Bugolobi WTP	WTP	WTP	Pansusceptible
2012-08-20	S24880	C2	Newport	Flushwater	Cattle, Sheep & Goats	KCCA Abattoir	S2	Slaughterhouse (cattle, sheep & goats)	Pansusceptible
2012-08-20	S24881	C2	Newport	Flushwater	Cattle, Sheep & Goats	KCCA Abattoir	S2	Slaughterhouse (cattle, sheep & goats)	Pansusceptible
2012-08-20	S24882	C2	Newport	Flushwater	Cattle, Sheep & Goats	KCCA Abattoir	S2	Slaughterhouse (cattle, sheep & goats)	Pansusceptible
2012-08-20	S24883	C2	Newport	Flushwater	Cattle, Sheep & Goats	KCCA Abattoir	S2	Slaughterhouse (cattle, sheep & goats)	Pansusceptible
2012-08-20	S24884	C2	Newport	Flushwater	Cattle, Sheep & Goats	KCCA Abattoir	S2	Slaughterhouse (cattle, sheep & goats)	Pansusceptible
2012-08-20	S24885	C2	Newport	Flushwater	Cattle, Sheep & Goats	KCCA Abattoir	S2	Slaughterhouse (cattle, sheep & goats)	Pansusceptible
2012-08-20	S24886	C2	Newport	Flushwater	Cattle, Sheep & Goats	KCCA Abattoir	S2	Slaughterhouse (cattle, sheep & goats)	Pansusceptible
2012-08-20	S24887	C2	Newport	Flushwater	Cattle, Sheep & Goats	KCCA Abattoir	S2	Slaughterhouse (cattle, sheep & goats)	Pansusceptible
2012-08-20	S24888	C2	Newport	Flushwater	Cattle, Sheep & Goats	KCCA Abattoir	S2	Slaughterhouse (cattle, sheep & goats)	Pansusceptible
2012-08-20	S24889	C2	Newport	Flushwater	Cattle, Sheep & Goats	KCCA Abattoir	S2	Slaughterhouse (cattle, sheep & goats)	Pansusceptible
2012-08-20	S24890	C2	Newport	Flushwater	Cattle, Sheep & Goats	KCCA Abattoir	S2	Slaughterhouse (cattle, sheep & goats)	Pansusceptible
2012-08-20	S24891	C2	Newport	Flushwater	Cattle, Sheep & Goats	KCCA Abattoir	S2	Slaughterhouse (cattle, sheep & goats)	Pansusceptible
2012-08-20	S24892	C2	Newport	Flushwater	Cattle, Sheep & Goats	City Abattoir	S1	Slaughterhouse (cattle, sheep & goats)	Pansusceptible
2012-08-20	S24894	C2	Newport	Flushwater	Cattle, Sheep & Goats	City Abattoir	S1	Slaughterhouse (cattle, sheep & goats)	Pansusceptible
2012-08-20	S24895	C2	Newport	Flushwater	Cattle, Sheep & Goats	City Abattoir	S1	Slaughterhouse (cattle, sheep & goats)	Pansusceptible
2012-08-20	S24897	C2	Newport	Flushwater	Cattle, Sheep & Goats	City Abattoir	S1	Slaughterhouse (cattle, sheep & goats)	Pansusceptible
2012-09-11	S25154	B	Heidelberg	Human Influent	Human	Bugolobi WSP	W1	WSP	Pansusceptible
2012-09-11	S25155	B	Heidelberg	Human Influent	Human	Bugolobi WSP	W1	WSP	Pansusceptible
2012-09-11	S25156	B	Heidelberg	Human Influent	Human	Bugolobi WSP	W1	WSP	Pansusceptible
2012-09-11	S25157	B	Heidelberg	Human Influent	Human	Bugolobi WSP	W1	WSP	Pansusceptible
2012-09-11	S25158	B	Heidelberg	Human Influent	Human	Bugolobi WSP	W1	WSP	Pansusceptible
2012-09-11	S25159	B	Heidelberg	Human Influent	Human	Bugolobi WSP	W1	WSP	Pansusceptible
2012-09-11	S25160	B	Heidelberg	Human Influent	Human	Bugolobi WSP	W1	WSP	Pansusceptible
2012-09-11	S25161	B	Heidelberg	Human Influent	Human	Bugolobi WSP	W1	WSP	Pansusceptible
2012-09-11	S25162	B	Heidelberg	Human Influent	Human	Bugolobi WSP	W1	WSP	Su,Sx,T,Na
2012-09-11	S25163	B	Heidelberg	Human Influent	Human	Bugolobi WSP	W1	WSP	Pansusceptible
2012-09-11	S25164	B	Heidelberg	Human Influent	Human	Bugolobi WSP	W1	WSP	Pansusceptible
2012-09-11	S25165	B	Heidelberg	Human Influent	Human	Bugolobi WSP	W1	WSP	Pansusceptible
2012-09-13	S25188	D1	9,12:a:2	Flushwater	Cattle, Sheep & Goats	City Abattoir	S1	Slaughterhouse (cattle, sheep & goats)	Pansusceptible
2012-09-13	S25189	T	II 42:r:-	Flushwater	Cattle, Sheep & Goats	City Abattoir	S1	Slaughterhouse (cattle, sheep & goats)	Pansusceptible
2012-09-13	S25190	D1	9,12:a:2	Flushwater	Cattle, Sheep & Goats	City Abattoir	S1	Slaughterhouse (cattle, sheep & goats)	Pansusceptible
2012-09-13	S25191	D1	9,12:a:2	Flushwater	Cattle, Sheep & Goats	City Abattoir	S1	Slaughterhouse (cattle, sheep & goats)	Su,Sx,T,Na
2012-09-13	S25192	D1	9,12:a:2	Flushwater	Cattle, Sheep & Goats	City Abattoir	S1	Slaughterhouse (cattle, sheep & goats)	Sx,T,Na
2012-09-13	S25193	D1	9,12:a:2	Flushwater	Cattle, Sheep & Goats	City Abattoir	S1	Slaughterhouse (cattle, sheep & goats)	Pansusceptible
2012-09-13	S25194	D1	9,12:a:2	Flushwater	Cattle, Sheep & Goats	City Abattoir	S1	Slaughterhouse (cattle, sheep & goats)	Pansusceptible
2012-09-13	S25195	C2	Kentucky	Human Effluent	Human	Bugolobi WTP	WTP	WTP	Na
2012-09-13	S25196	C2	Kentucky	Human Effluent	Human	Bugolobi WTP	WTP	WTP	Na
2012-09-13	S25197	C2	Kentucky	Human Effluent	Human	Bugolobi WTP	WTP	WTP	Na
2012-09-13	S25198	C2	Kentucky	Human Effluent	Human	Bugolobi WTP	WTP	WTP	Cip,Na
2012-09-13	S25199	C2	Kentucky	Human Effluent	Human	Bugolobi WTP	WTP	WTP	Cip,Na
2012-09-13	S25200	C2	Kentucky	Human Effluent	Human	Bugolobi WTP	WTP	WTP	Cip,Na
2012-09-13	S25201	C2	Kentucky	Human Effluent	Human	Bugolobi WTP	WTP	WTP	Cip,Na
2012-09-13	S25202	C2	Kentucky	Human Effluent	Human	Bugolobi WTP	WTP	WTP	Cip,Na
2012-09-12	S25203	B	Saintpaul	Fecal Swab	Poultry	Nakasero market	M1	Live bird market	Pansusceptible
2012-10-18	S25212	B	Abony	Flushwater	Cattle, Sheep & Goats	KCCA Abattoir	S2	Slaughterhouse (cattle, sheep & goats)	Pansusceptible
2012-10-18	S25213	B	Abony	Flushwater	Cattle, Sheep & Goats	KCCA Abattoir	S2	Slaughterhouse (cattle, sheep & goats)	Pansusceptible
2012-10-18	S25214	B	Abony	Flushwater	Cattle, Sheep & Goats	KCCA Abattoir	S2	Slaughterhouse (cattle, sheep & goats)	Pansusceptible
2012-10-18	S25215	B	Abony	Flushwater	Cattle, Sheep & Goats	KCCA Abattoir	S2	Slaughterhouse (cattle, sheep & goats)	Pansusceptible
2012-10-18	S25216	B	Abony	Flushwater	Cattle, Sheep & Goats	KCCA Abattoir	S2	Slaughterhouse (cattle, sheep & goats)	Pansusceptible
2012-10-18	S25217	B	Abony	Flushwater	Cattle, Sheep & Goats	KCCA Abattoir	S2	Slaughterhouse (cattle, sheep & goats)	Pansusceptible
2012-10-18	S25218	B	Abony	Flushwater	Cattle, Sheep & Goats	KCCA Abattoir	S2	Slaughterhouse (cattle, sheep & goats)	Pansusceptible
2012-10-18	S25219	B	Abony	Flushwater	Cattle, Sheep & Goats	KCCA Abattoir	S2	Slaughterhouse (cattle, sheep & goats)	Pansusceptible
2012-10-18	S25220	B	Abony	Flushwater	Cattle, Sheep & Goats	KCCA Abattoir	S2	Slaughterhouse (cattle, sheep & goats)	Pansusceptible
2012-10-18	S25221	T	II 42:r:-	Flushwater	Cattle, Sheep & Goats	City Abattoir	S1	Slaughterhouse (cattle, sheep & goats)	Pansusceptible
2012-10-18	S25222	T	II 42:r:-	Flushwater	Cattle, Sheep & Goats	City Abattoir	S1	Slaughterhouse (cattle, sheep & goats)	Pansusceptible
2012-10-18	S25223	T	II 42:r:-	Flushwater	Cattle, Sheep & Goats	City Abattoir	S1	Slaughterhouse (cattle, sheep & goats)	Pansusceptible
2012-10-18	S25224	T	II 42:r:-	Flushwater	Cattle, Sheep & Goats	City Abattoir	S1	Slaughterhouse (cattle, sheep & goats)	Pansusceptible
2012-10-18	S25225	T	II 42:r:-	Flushwater	Cattle, Sheep & Goats	City Abattoir	S1	Slaughterhouse (cattle, sheep & goats)	Pansusceptible
2012-10-18	S25226	T	II 42:r:-	Flushwater	Cattle, Sheep & Goats	City Abattoir	S1	Slaughterhouse (cattle, sheep & goats)	Pansusceptible
2012-10-18	S25227	T	II 42:r:-	Flushwater	Cattle, Sheep & Goats	City Abattoir	S1	Slaughterhouse (cattle, sheep & goats)	Pansusceptible
2012-10-18	S25228	T	II 42:r:-	Flushwater	Cattle, Sheep & Goats	City Abattoir	S1	Slaughterhouse (cattle, sheep & goats)	Pansusceptible
2012-10-18	S25257	B	Stanleyville	Human Effluent	Human	Bugolobi WTP	WTP	WTP	Pansusceptible
2012-10-18	S25258	B	Haifa	Human Effluent	Human	Bugolobi WTP	WTP	WTP	Su,Sx,T,Na
2012-10-18	S25259	E4	Senftenberg	Human Influent	Human	Bugolobi WTP	WTP	WTP	Pansusceptible
2012-10-18	S25260	E4	Senftenberg	Human Influent	Human	Bugolobi WTP	WTP	WTP	Pansusceptible
2012-10-18	S25261	E4	Senftenberg	Human Influent	Human	Bugolobi WTP	WTP	WTP	Sx,Na
2012-10-19	S25262	B	Haifa	Human Influent	Human	Naalya WSP	W3	WSP	Su,Sx,T,Na
2012-10-19	S25263	B	Haifa	Human Influent	Human	Naalya WSP	W3	WSP	Su,Sx,T,Na
2012-10-19	S25264	B	Haifa	Human Influent	Human	Naalya WSP	W3	WSP	Su,Sx,T,Na
2012-10-19	S25265	B	Haifa	Human Influent	Human	Naalya WSP	W3	WSP	Su,Sx,T,Na
2012-10-19	S25266	B	Haifa	Human Influent	Human	Naalya WSP	W3	WSP	Su,Sx,T,Na
2012-11-08	S25268	B	Haifa	Human Influent	Human	Bugolobi WSP	W1	WSP	Su,Sx,T,Na
2012-11-08	S25269	B	Haifa	Human Influent	Human	Bugolobi WSP	W1	WSP	Su,Sx,T,Na
2012-11-08	S25270	B	Haifa	Human Influent	Human	Bugolobi WSP	W1	WSP	A,Su,Sx,T,Na
2012-11-08	S25271	B	Haifa	Human Influent	Human	Bugolobi WSP	W1	WSP	Su,Sx,T,Na
2012-11-08	S25272	B	Haifa	Human Influent	Human	Bugolobi WSP	W1	WSP	Su,Sx,T,Na
2012-11-08	S25273	B	Haifa	Human Influent	Human	Bugolobi WSP	W1	WSP	Su,Sx,T,Na
2012-11-08	S25274	B	Haifa	Human Influent	Human	Bugolobi WSP	W1	WSP	Su,Sx,T,Na
2012-11-08	S25275	B	Haifa	Human Influent	Human	Bugolobi WSP	W1	WSP	Su,Sx,T,Na
2012-11-08	S25276	B	Haifa	Human Influent	Human	Bugolobi WSP	W1	WSP	Su,Sx,T,Na
2012-11-08	S25277	D1	9,12:a:2	Human Influent	Human	Naalya WSP	W3	WSP	Pansusceptible
2012-11-08	S25278	B	Haifa	Human Influent	Human	Naalya WSP	W3	WSP	A,Su,Sx,T,Na
2012-11-08	S25279	B	Haifa	Human Influent	Human	Naalya WSP	W3	WSP	A,Su,Sx,T,Na
2012-11-08	S25280	D1	9,12:a:2	Human Influent	Human	Naalya WSP	W3	WSP	Pansusceptible
2012-11-08	S25281	C2	Newport	Human Influent	Human	Naalya WSP	W3	WSP	Pansusceptible
2012-11-08	S25282	D1	9,12:a:2	Human Influent	Human	Naalya WSP	W3	WSP	Pansusceptible
2012-11-08	S25283	B	Haifa	Human Influent	Human	Naalya WSP	W3	WSP	A,Su,Sx,T,Na
2012-11-08	S25284	D1	Os	Human Influent	Human	Naalya WSP	W3	WSP	Pansusceptible
2012-11-08	S25285	B	Haifa	Human Influent	Human	Naalya WSP	W3	WSP	A,Su,Sx,T,Na
2012-11-08	S25286	D1	9,12:a:2	Human Influent	Human	Naalya WSP	W3	WSP	Pansusceptible
2012-12-15	S25331	G	Poona	Human Influent	Human	Bugolobi WSP	W1	WSP	Pansusceptible
2012-12-15	S25332	G	Poona	Human Influent	Human	Bugolobi WSP	W1	WSP	Pansusceptible
2012-12-15	S25333	G	Poona	Human Influent	Human	Bugolobi WSP	W1	WSP	Pansusceptible
2012-12-15	S25334	G	Poona	Human Influent	Human	Bugolobi WSP	W1	WSP	Pansusceptible
2012-12-15	S25335	G	Poona	Human Influent	Human	Bugolobi WSP	W1	WSP	Pansusceptible
2012-12-15	S25336	G	Poona	Human Influent	Human	Bugolobi WSP	W1	WSP	Pansusceptible
2012-12-15	S25337	G	Poona	Human Influent	Human	Bugolobi WSP	W1	WSP	Pansusceptible
2012-12-15	S25338	C2	Newport	Human Influent	Human	Ntinda WSP	W2	WSP	Pansusceptible
2012-12-15	S25339	C2	Newport	Human Influent	Human	Ntinda WSP	W2	WSP	Pansusceptible
2012-12-15	S25340	C2	Newport	Human Influent	Human	Ntinda WSP	W2	WSP	Pansusceptible
2012-12-15	S25341	C2	Newport	Human Influent	Human	Ntinda WSP	W2	WSP	Pansusceptible
2012-12-15	S25342	B	Stanleyville	Human Influent	Human	Ntinda WSP	W2	WSP	Pansusceptible
2012-12-15	S25343	C2	Newport	Human Influent	Human	Ntinda WSP	W2	WSP	Pansusceptible
2012-12-15	S25344	G	Poona	Human Influent	Human	Ntinda WSP	W2	WSP	Pansusceptible
2012-12-15	S25345	G	Poona	Human Influent	Human	Bugolobi WSP	W1	WSP	Pansusceptible
2012-12-15	S25346	G	Poona	Human Influent	Human	Bugolobi WSP	W1	WSP	Pansusceptible
2012-12-15	S25347	G	Poona	Human Influent	Human	Bugolobi WSP	W1	WSP	Pansusceptible
2012-12-15	S25348	G	Poona	Human Influent	Human	Bugolobi WSP	W1	WSP	Pansusceptible
2012-12-15	S25349	G	Poona	Human Influent	Human	Bugolobi WSP	W1	WSP	Pansusceptible
2012-12-15	S25350	G	Poona	Human Influent	Human	Bugolobi WSP	W1	WSP	S,Su,T,Cip,Na
2012-12-15	S25351	G	Poona	Human Influent	Human	Bugolobi WSP	W1	WSP	Pansusceptible
2012-12-15	S25352	C2	Kentucky	Fecal Swab	Poultry	Kalerwe market	M3	Live bird market	Pansusceptible
2012-12-15	S25353	mixed	Unknown	Fecal Swab	Poultry	Kalerwe market	M3	Live bird market	S,Su,T,Cip,Na
2012-12-15	S25354	C2	Kentucky	Fecal Swab	Poultry	Kalerwe market	M3	Live bird market	S,Su,T,Cip,Na
2012-12-15	S25355	C2	Kentucky	Fecal Swab	Poultry	Kalerwe market	M3	Live bird market	S,Su,Cip,Na
2012-12-15	S25356	C2	Kentucky	Fecal Swab	Poultry	Kalerwe market	M3	Live bird market	S,Su,Cip,Na
2012-12-15	S25357	C2	Kentucky	Fecal Swab	Poultry	Kalerwe market	M3	Live bird market	S,Su,Cip,Na
2012-12-15	S25358	C2	Kentucky	Fecal Swab	Poultry	Kalerwe market	M3	Live bird market	S,Su,T,Cip,Na
2012-12-15	S25359	D2	Plymouth	Human Influent	Human	Naalya WSP	W3	WSP	Pansusceptible
2012-12-15	S25360	D2	Plymouth	Human Influent	Human	Naalya WSP	W3	WSP	Pansusceptible
2012-12-15	S25361	D2	Plymouth	Human Influent	Human	Naalya WSP	W3	WSP	Pansusceptible
2012-12-15	S25362	D2	Plymouth	Human Influent	Human	Naalya WSP	W3	WSP	Pansusceptible
2012-12-15	S25363	D2	Plymouth	Human Influent	Human	Naalya WSP	W3	WSP	Pansusceptible
2012-12-15	S25364	C1	Damman	Human Influent	Human	Naalya WSP	W3	WSP	Pansusceptible
2012-12-15	S25365	D2	Plymouth	Human Influent	Human	Naalya WSP	W3	WSP	Pansusceptible
2012-12-15	S25366	D2	Plymouth	Human Influent	Human	Naalya WSP	W3	WSP	Pansusceptible
2012-12-18	S25377	T	II 42:r:-	Flushwater	Cattle, Sheep & Goats	KCCA Abattoir	S2	Slaughterhouse (cattle, sheep & goats)	Pansusceptible
2012-12-18	S25378	D1	Enteritidis	Flushwater	Cattle, Sheep & Goats	KCCA Abattoir	S2	Slaughterhouse (cattle, sheep & goats)	Pansusceptible
2012-12-18	S25379	T	II 42:r:-	Flushwater	Cattle, Sheep & Goats	KCCA Abattoir	S2	Slaughterhouse (cattle, sheep & goats)	Pansusceptible
2012-12-18	S25380	T	II 42:r:-	Flushwater	Cattle, Sheep & Goats	KCCA Abattoir	S2	Slaughterhouse (cattle, sheep & goats)	Pansusceptible
2012-12-18	S25381	T	II 42:r:-	Flushwater	Cattle, Sheep & Goats	KCCA Abattoir	S2	Slaughterhouse (cattle, sheep & goats)	Pansusceptible
2012-12-18	S25382	T	II 42:r:-	Flushwater	Cattle, Sheep & Goats	KCCA Abattoir	S2	Slaughterhouse (cattle, sheep & goats)	Pansusceptible
2012-12-18	S25383	T	II 42:r:-	Flushwater	Cattle, Sheep & Goats	KCCA Abattoir	S2	Slaughterhouse (cattle, sheep & goats)	Pansusceptible
2012-12-18	S25384	T	II 42:r:-	Flushwater	Cattle, Sheep & Goats	KCCA Abattoir	S2	Slaughterhouse (cattle, sheep & goats)	Pansusceptible
2012-12-18	S25385	T	II 42:r:-	Flushwater	Cattle, Sheep & Goats	KCCA Abattoir	S2	Slaughterhouse (cattle, sheep & goats)	Pansusceptible
2012-12-18	S25386	T	II 42:r:-	Flushwater	Cattle, Sheep & Goats	KCCA Abattoir	S2	Slaughterhouse (cattle, sheep & goats)	Pansusceptible
2012-12-15	S25393	C1	Virchow	Fecal Swab	Poultry	Kalerwe market	M3	Live bird market	Pansusceptible
2012-12-15	S25395	C1	Virchow	Fecal Swab	Poultry	Kalerwe market	M3	Live bird market	Pansusceptible
2012-12-15	S25396	C1	Virchow	Fecal Swab	Poultry	Kalerwe market	M3	Live bird market	Pansusceptible
2012-12-15	S25397	C1	Virchow	Fecal Swab	Poultry	Kalerwe market	M3	Live bird market	A,S,Su,Sx,T
2012-12-15	S25398	C1	Virchow	Fecal Swab	Poultry	Kalerwe market	M3	Live bird market	Pansusceptible
2012-12-15	S25400	C1	Virchow	Fecal Swab	Poultry	Kalerwe market	M3	Live bird market	Pansusceptible
2012-12-15	S25401	C1	Virchow	Fecal Swab	Poultry	Kalerwe market	M3	Live bird market	Pansusceptible
2012-12-15	S25402	C1	Virchow	Fecal Swab	Poultry	Kalerwe market	M3	Live bird market	Pansusceptible
2012-12-15	S25403	C1	Virchow	Fecal Swab	Poultry	Kalerwe market	M3	Live bird market	Pansusceptible
2012-12-15	S25404	C1	Virchow	Fecal Swab	Poultry	Kalerwe market	M3	Live bird market	Pansusceptible
2012-12-15	S25405	C1	Virchow	Fecal Swab	Poultry	Kalerwe market	M3	Live bird market	Pansusceptible
2012-12-15	S25406	C1	Virchow	Fecal Swab	Poultry	Kalerwe market	M3	Live bird market	A,S,Su,Sx,T
2012-12-15	S25407	T	II 42:r:-	Fecal Swab	Poultry	Kasubi market	M2	Live bird market	Pansusceptible
2012-12-15	S25408	T	II 42:r:-	Fecal Swab	Poultry	Kasubi market	M2	Live bird market	Pansusceptible
2012-12-15	S25409	T	II 42:r:-	Fecal Swab	Poultry	Kasubi market	M2	Live bird market	Pansusceptible
2012-12-15	S25410	T	II 42:r:-	Fecal Swab	Poultry	Kasubi market	M2	Live bird market	Pansusceptible
2012-12-15	S25411	C2	Kentucky	Fecal Swab	Poultry	Kalerwe market	M3	Live bird market	S,Su,T,Cip,Na
2012-12-15	S25412	C2	Kentucky	Fecal Swab	Poultry	Kalerwe market	M3	Live bird market	S,Su,T,Cip,Na
2012-12-15	S25413	C2	Kentucky	Fecal Swab	Poultry	Kalerwe market	M3	Live bird market	S,Su,T,Cip,Na
2012-12-15	S25414	C2	Kentucky	Fecal Swab	Poultry	Kalerwe market	M3	Live bird market	S,Su,T,Cip,Na
2012-12-18	S25415	C2	Kentucky	Human Influent	Human	Bugolobi WSP	W1	WSP	S,Su,T,Cip,Na
2012-12-18	S25416	C2	Kentucky	Human Influent	Human	Bugolobi WSP	W1	WSP	S,Su,T,Cip,Na
2012-12-18	S25417	C2	Kentucky	Human Influent	Human	Bugolobi WSP	W1	WSP	S,Su,T,Cip,Na
2012-12-18	S25418	C2	Kentucky	Human Influent	Human	Bugolobi WSP	W1	WSP	S,Su,T,Cip,Na
2012-12-18	S25419	B	Haifa	Human Influent	Human	Bugolobi WTP	WTP	WTP	Su,Sx,T,Na
2013-01-28	S25529	T	II 42:r:-	Human Influent	Human	Bugolobi WSP	W1	WSP	Pansusceptible
2013-01-28	S25536	C2	Kentucky	Human Influent	Human	Bugolobi WSP	W1	WSP	S,Su,T,Cip,Na
2013-01-28	S25537	T	II 42:r:-	Human Influent	Human	Bugolobi WSP	W1	WSP	Pansusceptible
2013-01-28	S25538	C2	Kentucky	Human Influent	Human	Bugolobi WSP	W1	WSP	S,Su,T,Cip,Na
2013-01-28	S25539	T	II 42:r:-	Human Influent	Human	Bugolobi WSP	W1	WSP	Pansusceptible
2013-01-28	S25540	C1	Virchow	Human Influent	Human	Bugolobi WSP	W1	WSP	Su,Sx,Na
2013-01-28	S25541	T	II 42:r:-	Human Influent	Human	Bugolobi WSP	W1	WSP	Pansusceptible
2013-01-28	S25542	C2	Kentucky	Human Influent	Human	Bugolobi WSP	W1	WSP	S,Su,T,Cip,Na
2013-01-28	S25543	C2	Kentucky	Human Influent	Human	Bugolobi WSP	W1	WSP	S,Su,T,Cip,Na
2013-01-28	S25544	C2	Kentucky	Human Influent	Human	Bugolobi WSP	W1	WSP	Cip,Na
2013-01-28	S25545	C2	Kentucky	Human Influent	Human	Bugolobi WSP	W1	WSP	Cip,Na
2013-01-28	S25546	C2	Kentucky	Human Influent	Human	Bugolobi WSP	W1	WSP	S,Su,T,Cip,Na
2013-01-28	S25547	C2	Kentucky	Human Influent	Human	Bugolobi WSP	W1	WSP	S,Su,T,Cip,Na
2013-01-28	S25548	C2	Kentucky	Human Influent	Human	Bugolobi WSP	W1	WSP	S,Su,T,Cip,Na
2013-01-28	S25549	T	II 42:r:-	Human Influent	Human	Ntinda WSP	W2	WSP	Pansusceptible
2013-01-28	S25550	T	II 42:r:-	Human Influent	Human	Ntinda WSP	W2	WSP	Pansusceptible
2013-01-28	S25551	T	II 42:r:-	Human Influent	Human	Ntinda WSP	W2	WSP	S,Su,T,Cip,Na
2013-01-28	S25552	T	II 42:r:-	Human Influent	Human	Ntinda WSP	W2	WSP	Pansusceptible
2013-01-28	S25553	T	II 42:r:-	Human Influent	Human	Ntinda WSP	W2	WSP	Pansusceptible
2013-01-28	S25554	T	II 42:r:-	Human Influent	Human	Ntinda WSP	W2	WSP	Pansusceptible
2013-01-28	S25555	T	II 42:r:-	Human Influent	Human	Ntinda WSP	W2	WSP	Pansusceptible
2013-01-28	S25556	T	II 42:r:-	Human Influent	Human	Ntinda WSP	W2	WSP	Pansusceptible
2013-01-28	S25557	C2	Kentucky	Human Influent	Human	Ntinda WSP	W2	WSP	Cip,Na
2013-01-28	S25558	C2	Kentucky	Human Influent	Human	Ntinda WSP	W2	WSP	Cip,Na
2013-01-28	S25559	C2	Kentucky	Human Influent	Human	Ntinda WSP	W2	WSP	Cip,Na
2013-01-28	S25560	C2	Kentucky	Human Influent	Human	Ntinda WSP	W2	WSP	Cip,Na
2013-01-28	S25561	C2	Kentucky	Human Influent	Human	Ntinda WSP	W2	WSP	Cip,Na
2013-01-28	S25562	C2	Kentucky	Human Influent	Human	Ntinda WSP	W2	WSP	Cip,Na
2013-01-28	S25563	C2	Kentucky	Human Influent	Human	Ntinda WSP	W2	WSP	Cip,Na
2013-01-28	S25564	C2	Kentucky	Human Influent	Human	Naalya WSP	W3	WSP	S,Su,T,Cip,Na
2013-01-28	S25565	C2	Kentucky	Human Influent	Human	Naalya WSP	W3	WSP	S,Su,T,Cip,Na
2013-01-28	S25566	C2	Kentucky	Human Influent	Human	Naalya WSP	W3	WSP	S,Su,T,Cip,Na
2013-01-28	S25567	C2	Kentucky	Human Influent	Human	Naalya WSP	W3	WSP	S,Su,T,Cip,Na
2013-01-28	S25568	C2	Kentucky	Human Influent	Human	Naalya WSP	W3	WSP	S,Su,T,Cip,Na
2013-01-28	S25569	C2	Kentucky	Human Influent	Human	Naalya WSP	W3	WSP	S,Su,T,Cip,Na
2013-01-28	S25570	C2	Newport	Human Influent	Human	Naalya WSP	W3	WSP	Na
2013-01-28	S25571	C2	Kentucky	Human Influent	Human	Naalya WSP	W3	WSP	S,Su,T,Cip,Na
2013-01-28	S25572	C2	Kentucky	Human Influent	Human	Naalya WSP	W3	WSP	Cip,Na
2013-01-28	S25573	C2	Kentucky	Human Influent	Human	Naalya WSP	W3	WSP	S,Su,T,Cip,Na
2013-01-28	S25574	C2	Kentucky	Human Influent	Human	Naalya WSP	W3	WSP	S,Su,T,Cip,Na
2013-01-28	S25575	T	II 42:r:-	Human Influent	Human	Naalya WSP	W3	WSP	S,T,Cip,Na
2013-01-28	S25576	C2	Kentucky	Human Influent	Human	Naalya WSP	W3	WSP	S,Su,T,Cip,Na
2013-01-28	S25577	C2	Kentucky	Human Effluent	Human	Bugolobi WSP	W1	WSP	S,Su,T,Cip,Na
2013-01-28	S25578	C2	Kentucky	Human Effluent	Human	Bugolobi WSP	W1	WSP	S,Su,T,Cip,Na
2013-01-28	S25579	C2	Kentucky	Human Effluent	Human	Bugolobi WSP	W1	WSP	A,C,K,S,Su,Sx,T,Amc,Cip,Na
2013-01-28	S25580	C2	Kentucky	Human Effluent	Human	Bugolobi WSP	W1	WSP	S,Su,T,Cip,Na
2013-01-28	S25581	C2	Kentucky	Human Effluent	Human	Bugolobi WSP	W1	WSP	S,Su,T,Cip,Na
2013-02-01	S25592	C2	Kentucky	Fecal Swab	Poultry	Kalerwe market	M3	Live bird market	Cip,Na
2013-02-01	S25593	C2	Kentucky	Fecal Swab	Poultry	Kalerwe market	M3	Live bird market	Cip,Na
2013-02-01	S25594	C2	Kentucky	Fecal Swab	Poultry	Kalerwe market	M3	Live bird market	A,Su,Cip,Nal
2013-02-01	S25595	C2	Kentucky	Fecal Swab	Poultry	Kalerwe market	M3	Live bird market	A,S,Su,Cip,Na
2013-02-01	S25596	C2	Kentucky	Fecal Swab	Poultry	Kalerwe market	M3	Live bird market	Cip,Na
2013-02-01	S25597	C2	Kentucky	Fecal Swab	Poultry	Kalerwe market	M3	Live bird market	Cip,Na
2013-02-01	S25598	C2	Kentucky	Fecal Swab	Poultry	Kalerwe market	M3	Live bird market	Cip,Na
2013-02-01	S25599	C2	Kentucky	Fecal Swab	Poultry	Kalerwe market	M3	Live bird market	A,Su,Cip,Nal
2013-02-01	S25600	C2	Kentucky	Fecal Swab	Poultry	Kalerwe market	M3	Live bird market	Cip,Na
2013-02-01	S25601	C2	Kentucky	Fecal Swab	Poultry	Kalerwe market	M3	Live bird market	Cip,Na
2013-02-01	S25602	C2	Kentucky	Fecal Swab	Poultry	Kalerwe market	M3	Live bird market	Cip,Na
2013-02-01	S25603	C2	Kentucky	Fecal Swab	Poultry	Kalerwe market	M3	Live bird market	A,C,K,S,Su,Sx,T,Amc,Cip,Na
2013-02-01	S25604	C2	Kentucky	Fecal Swab	Poultry	Kalerwe market	M3	Live bird market	A,C,K,S,Su,Sx,T,Amc,Cip,Na
2013-02-01	S25605	C2	Kentucky	Fecal Swab	Poultry	Kalerwe market	M3	Live bird market	A,C,K,S,Su,Sx,T,Amc,Cip,Na
2013-02-01	S25606	C2	Kentucky	Fecal Swab	Poultry	Kalerwe market	M3	Live bird market	A,C,K,S,Su,Sx,T,Amc,Cip,Na
2013-02-01	S25607	C2	Kentucky	Fecal Swab	Poultry	Kalerwe market	M3	Live bird market	Cip,Na
2013-02-01	S25608	C2	Kentucky	Fecal Swab	Poultry	Kalerwe market	M3	Live bird market	A,C,K,S,Su,Sx,T,Amc,Cip,Na
2013-02-01	S25609	C2	Kentucky	Fecal Swab	Poultry	Kalerwe market	M3	Live bird market	A,C,K,S,Su,Sx,T,Amc,Cip,Na
2013-02-01	S25610	C2	Kentucky	Fecal Swab	Poultry	Kalerwe market	M3	Live bird market	A,C,K,S,Su,Sx,T,Amc,Cip,Na
2013-02-01	S25611	C2	Kentucky	Fecal Swab	Poultry	Kalerwe market	M3	Live bird market	A,C,K,S,Su,Sx,T,Amc,Cip,Na
2013-02-01	S25612	C2	Kentucky	Fecal Swab	Poultry	Kalerwe market	M3	Live bird market	A,C,K,S,Su,Sx,T,Amc,Cip,Na
2013-02-01	S25613	C2	Kentucky	Fecal Swab	Poultry	Kalerwe market	M3	Live bird market	A,C,K,S,Su,Sx,T,Amc,Cip,Na
2013-02-01	S25614	C2	Kentucky	Fecal Swab	Poultry	Kalerwe market	M3	Live bird market	A,C,K,S,Su,Sx,T,Amc,Cip,Na
2013-02-01	S25615	C2	Kentucky	Fecal Swab	Poultry	Kalerwe market	M3	Live bird market	A,C,K,S,Su,Sx,T,Amc,Cip,Na
2013-02-01	S25616	C2	Kentucky	Fecal Swab	Poultry	Nakawa market	M4	Live bird market	A,C,K,S,Su,Sx,T,Amc,Cip,Na
2013-02-01	S25617	C2	Kentucky	Fecal Swab	Poultry	Nakawa market	M4	Live bird market	A,C,K,S,Su,Sx,T,Amc,Cip,Na
2013-02-01	S25618	C2	Kentucky	Fecal Swab	Poultry	Nakawa market	M4	Live bird market	A,C,K,S,Su,Sx,T,Amc,Cip,Na
2013-02-01	S25619	C2	Kentucky	Fecal Swab	Poultry	Nakawa market	M4	Live bird market	A,C,K,S,Su,Sx,T,Amc,Cip,Na
2013-02-01	S25620	C2	Kentucky	Fecal Swab	Poultry	Nakawa market	M4	Live bird market	A,C,K,S,Su,Sx,T,Amc,Cip,Na
2013-02-01	S25621	C2	Kentucky	Fecal Swab	Poultry	Nakawa market	M4	Live bird market	Cip,Na
2013-02-01	S25622	C2	Kentucky	Fecal Swab	Poultry	Nakawa market	M4	Live bird market	A,C,K,S,Su,Sx,T,Amc,Cip,Na
2013-02-01	S25623	C2	Kentucky	Fecal Swab	Poultry	Nakawa market	M4	Live bird market	A,C,K,S,Su,Sx,T,Amc,Cip,Na
2013-02-01	S25624	C2	Kentucky	Fecal Swab	Poultry	Nakawa market	M4	Live bird market	A,C,K,S,Su,Sx,T,Amc,Cip,Na
2013-02-01	S25625	C2	Kentucky	Fecal Swab	Poultry	Nakawa market	M4	Live bird market	Cip,Na
2013-02-01	S25626	C2	Kentucky	Fecal Swab	Poultry	Nakawa market	M4	Live bird market	A,C,K,S,Su,Sx,T,Amc,Cip,Na
2013-02-01	S25627	C2	Kentucky	Fecal Swab	Poultry	Nakawa market	M4	Live bird market	A,C,K,S,Su,Sx,T,Amc,Cip,Na
2013-02-01	S25628	C2	Kentucky	Fecal Swab	Poultry	Nakawa market	M4	Live bird market	A,C,K,S,Su,Sx,T,Amc,Cip,Na
2013-02-01	S25629	C2	Kentucky	Fecal Swab	Poultry	Nakawa market	M4	Live bird market	A,C,K,S,Su,Sx,T,Amc,Cip,Na
2013-02-01	S25630	C2	Kentucky	Fecal Swab	Poultry	Nakawa market	M4	Live bird market	Cip,Na
2013-02-01	S25631	C2	Kentucky	Fecal Swab	Poultry	Nakawa market	M4	Live bird market	A,C,K,S,Su,Sx,T,Amc,Cip,Na
2013-02-01	S25632	C2	Kentucky	Fecal Swab	Poultry	Nakawa market	M4	Live bird market	Cip,Na
2013-02-01	S25633	C2	Kentucky	Fecal Swab	Poultry	Nakawa market	M4	Live bird market	Cip,Na
2013-02-01	S25634	C2	Kentucky	Fecal Swab	Poultry	Nakawa market	M4	Live bird market	A,C,K,S,Su,Sx,T,Amc,Na
2013-02-01	S25635	C2	Kentucky	Fecal Swab	Poultry	Nakawa market	M4	Live bird market	C,S,Su,T,Cip,Na
2013-02-01	S25636	C2	Kentucky	Fecal Swab	Poultry	Nakawa market	M4	Live bird market	C,Su,T,Cip,Na
2013-02-01	S25637	C2	Kentucky	Fecal Swab	Poultry	Nakawa market	M4	Live bird market	C,Su,T,Cip,Na
2013-02-01	S25638	C2	Kentucky	Fecal Swab	Poultry	Nakawa market	M4	Live bird market	A,C,K,S,Su,Sx,T,Amc,Cip,Na
2013-02-01	S25639	C2	Kentucky	Fecal Swab	Poultry	Kasubi market	M2	Live bird market	A,C,K,S,Su,Sx,T,Amc,Cip,Na
2013-02-01	S25640	C2	Kentucky	Fecal Swab	Poultry	Kasubi market	M2	Live bird market	S,Su,T,Cip,Na
2013-02-01	S25641	C2	Kentucky	Fecal Swab	Poultry	Kasubi market	M2	Live bird market	S,Su,T,Cip,Na
2013-02-01	S25642	C2	Kentucky	Fecal Swab	Poultry	Kasubi market	M2	Live bird market	S,Su,T,Cip,Na
2013-02-01	S25643	C2	Kentucky	Fecal Swab	Poultry	Kasubi market	M2	Live bird market	S,Su,T,Cip,Na
2013-02-01	S25644	C2	Kentucky	Fecal Swab	Poultry	Kasubi market	M2	Live bird market	S,Su,T,Cip,Na
2013-02-01	S25645	C2	Kentucky	Fecal Swab	Poultry	Kasubi market	M2	Live bird market	S,Su,T,Cip,Na
2013-02-01	S25646	C2	Kentucky	Fecal Swab	Poultry	Kasubi market	M2	Live bird market	S,Su,T,Cip,Na
2013-02-01	S25647	C2	Kentucky	Fecal Swab	Poultry	Nakasero market	M1	Live bird market	C,Su,Cip,Na
2013-02-01	S25648	C2	Kentucky	Fecal Swab	Poultry	Nakasero market	M1	Live bird market	C,Su,Cip,Na
2013-02-01	S25649	C2	Kentucky	Fecal Swab	Poultry	Nakasero market	M1	Live bird market	C,Su,Cip,Na
2013-02-01	S25650	C2	Kentucky	Fecal Swab	Poultry	Nakasero market	M1	Live bird market	C,Su,T,Cip,Na
2013-02-01	S25651	C2	Kentucky	Fecal Swab	Poultry	Nakasero market	M1	Live bird market	C,S,Su,T,Cip,Na
2013-02-01	S25652	C2	Kentucky	Fecal Swab	Poultry	Nakasero market	M1	Live bird market	C,S,Su,Cip,Na
2013-02-01	S25653	C2	Kentucky	Fecal Swab	Poultry	Nakasero market	M1	Live bird market	Cip,Na
2013-02-01	S25654	C2	Kentucky	Fecal Swab	Poultry	Nakasero market	M1	Live bird market	C,Su,Cip,Na
2013-02-01	S25655	C2	Kentucky	Fecal Swab	Poultry	Nakasero market	M1	Live bird market	C,Su,Cip,Na
2013-02-01	S25656	B	Typhimurium	Fecal Swab	Poultry	Nakasero market	M1	Live bird market	Pansusceptible
2013-02-01	S25657	B	Typhimurium	Fecal Swab	Poultry	Nakasero market	M1	Live bird market	Pansusceptible
2013-02-01	S25658	B	Typhimurium	Fecal Swab	Poultry	Nakasero market	M1	Live bird market	Pansusceptible
2013-02-01	S25659	B	Typhimurium	Fecal Swab	Poultry	Nakasero market	M1	Live bird market	Su
2013-02-01	S25660	B	Typhimurium	Fecal Swab	Poultry	Nakasero market	M1	Live bird market	Pansusceptible
2013-02-01	S25661	B	Typhimurium	Fecal Swab	Poultry	Nakasero market	M1	Live bird market	Pansusceptible
2013-02-01	S25662	B	Typhimurium	Fecal Swab	Poultry	Nakasero market	M1	Live bird market	Su,Sx,T,Na
2013-02-01	S25663	B	Typhimurium	Fecal Swab	Poultry	Nakasero market	M1	Live bird market	Pansusceptible
2013-02-01	S25664	B	Typhimurium	Fecal Swab	Poultry	Nakasero market	M1	Live bird market	Pansusceptible
2013-02-01	S25665	B	Typhimurium	Fecal Swab	Poultry	Nakasero market	M1	Live bird market	Pansusceptible
2013-02-01	S25666	B	Typhimurium	Fecal Swab	Poultry	Nakasero market	M1	Live bird market	Su,Sx,T,Na
2013-02-01	S25667	B	Typhimurium	Fecal Swab	Poultry	Nakasero market	M1	Live bird market	Pansusceptible
2013-02-01	S25668	B	Typhimurium	Fecal Swab	Poultry	Nakasero market	M1	Live bird market	Pansusceptible
2013-02-01	S25669	B	Typhimurium	Fecal Swab	Poultry	Nakasero market	M1	Live bird market	Pansusceptible
2013-02-01	S25670	D1	Enteritidis	Fecal Swab	Poultry	Nakasero market	M1	Live bird market	Pansusceptible
2013-02-01	S25671	D1	Enteritidis	Fecal Swab	Poultry	Nakasero market	M1	Live bird market	Pansusceptible
2013-02-01	S25672	D1	Enteritidis	Fecal Swab	Poultry	Nakasero market	M1	Live bird market	Pansusceptible
2013-02-01	S25673	D1	Enteritidis	Fecal Swab	Poultry	Nakasero market	M1	Live bird market	Pansusceptible
2013-02-01	S25674	D1	Enteritidis	Fecal Swab	Poultry	Nakasero market	M1	Live bird market	Pansusceptible
2013-02-01	S25675	D1	Enteritidis	Fecal Swab	Poultry	Nakasero market	M1	Live bird market	Pansusceptible
2013-02-01	S25676	D1	Enteritidis	Fecal Swab	Poultry	Nakasero market	M1	Live bird market	Pansusceptible
2013-02-01	S25677	D1	Enteritidis	Fecal Swab	Poultry	Nakasero market	M1	Live bird market	Pansusceptible
2013-02-01	S25678	D1	Enteritidis	Fecal Swab	Poultry	Nakasero market	M1	Live bird market	Pansusceptible
2013-02-01	S25679	B	Heidelberg	Fecal Swab	Poultry	Nakasero market	M1	Live bird market	Pansusceptible
2013-02-01	S25680	B	Heidelberg	Fecal Swab	Poultry	Nakasero market	M1	Live bird market	Pansusceptible
2013-02-01	S25681	B	Heidelberg	Fecal Swab	Poultry	Nakasero market	M1	Live bird market	Pansusceptible
2013-02-01	S25682	B	Heidelberg	Fecal Swab	Poultry	Nakasero market	M1	Live bird market	Pansusceptible
2013-02-01	S25684	C1	Virchow	Fecal Swab	Poultry	Nakasero market	M1	Live bird market	Pansusceptible
2013-02-01	S25685	C2	Kentucky	Fecal Swab	Poultry	Nakasero market	M1	Live bird market	C,Su,Cip,Na
2013-02-01	S25687	C1	Virchow	Fecal Swab	Poultry	Nakasero market	M1	Live bird market	Pansusceptible
2013-02-01	S25688	C1	Virchow	Fecal Swab	Poultry	Nakasero market	M1	Live bird market	Su,Sx,T,Na
2013-02-01	S25689	C1	Virchow	Fecal Swab	Poultry	Nakasero market	M1	Live bird market	Pansusceptible
2013-02-01	S25691	B	Fulica	Fecal Swab	Swine	Wambizi Abattoir	S3	Slaughterhouse (swine)	Pansusceptible
2013-02-01	S25692	B	Fulica	Fecal Swab	Swine	Wambizi Abattoir	S3	Slaughterhouse (swine)	Pansusceptible
2013-02-01	S25693	B	Fulica	Fecal Swab	Swine	Wambizi Abattoir	S3	Slaughterhouse (swine)	Pansusceptible
2013-02-01	S25694	B	Fulica	Fecal Swab	Swine	Wambizi Abattoir	S3	Slaughterhouse (swine)	Pansusceptible
2013-02-01	S25695	B	Fulica	Fecal Swab	Swine	Wambizi Abattoir	S3	Slaughterhouse (swine)	Pansusceptible
2013-02-01	S25696	B	Fulica	Fecal Swab	Swine	Wambizi Abattoir	S3	Slaughterhouse (swine)	Pansusceptible
2013-02-01	S25697	B	Fulica	Fecal Swab	Swine	Wambizi Abattoir	S3	Slaughterhouse (swine)	Pansusceptible
2013-02-01	S25698	B	Fulica	Fecal Swab	Swine	Wambizi Abattoir	S3	Slaughterhouse (swine)	Pansusceptible
2013-02-01	S25699	C2	Kentucky	Fecal Swab	Poultry	Nakawa market	M4	Live bird market	Na
2013-02-01	S25700	C2	Kentucky	Fecal Swab	Poultry	Nakawa market	M4	Live bird market	Na
2013-02-01	S25701	C2	Kentucky	Fecal Swab	Poultry	Nakawa market	M4	Live bird market	Na
2013-02-01	S25702	C2	Kentucky	Fecal Swab	Poultry	Nakawa market	M4	Live bird market	Na
2013-02-01	S25703	C2	Kentucky	Fecal Swab	Poultry	Nakawa market	M4	Live bird market	Na
2013-02-01	S25704	C2	Kentucky	Fecal Swab	Poultry	Nakawa market	M4	Live bird market	Na
2013-02-01	S25705	C2	Kentucky	Fecal Swab	Poultry	Nakawa market	M4	Live bird market	Na
2013-02-01	S25706	C2	Kentucky	Fecal Swab	Poultry	Nakawa market	M4	Live bird market	Na
2013-02-01	S25707	C2	Kentucky	Fecal Swab	Poultry	Nakawa market	M4	Live bird market	Na
2013-02-21	S25708	T	II 42:r:-	Human Influent	Human	Ntinda WSP	W2	WSP	Pansusceptible
2013-02-21	S25709	T	II 42:r:-	Human Influent	Human	Ntinda WSP	W2	WSP	C,Na
2013-02-21	S25710	T	II 42:r:-	Human Influent	Human	Ntinda WSP	W2	WSP	Pansusceptible
2013-02-21	S25711	T	II 42:r:-	Human Influent	Human	Ntinda WSP	W2	WSP	Pansusceptible
2013-02-21	S25712	M	28:z35:-	Human Influent	Human	Naalya WSP	W3	WSP	Pansusceptible
2013-02-21	S25713	T	II 42:r:-	Human Influent	Human	Naalya WSP	W3	WSP	Pansusceptible
2013-02-21	S25714	T	II 42:r:-	Human Influent	Human	Naalya WSP	W3	WSP	Pansusceptible
2013-02-21	S25715	M	28:z35:-	Human Influent	Human	Naalya WSP	W3	WSP	Pansusceptible
2013-02-21	S25716	T	II 42:r:-	Human Influent	Human	Naalya WSP	W3	WSP	Pansusceptible
2013-02-21	S25717	M	28:z35:-	Human Influent	Human	Naalya WSP	W3	WSP	Pansusceptible
2013-02-21	S25718	T	II 42:r:-	Human Influent	Human	Naalya WSP	W3	WSP	Pansusceptible
2013-02-21	S25719	T	II 42:r:-	Human Influent	Human	Naalya WSP	W3	WSP	Pansusceptible
2013-02-21	S25720	C2	Newport	Human Influent	Human	Bugolobi WSP	W1	WSP	Su,Sx,T
2013-02-21	S25721	B	Haifa	Human Influent	Human	Bugolobi WSP	W1	WSP	Su,Sx,T,Na
2013-02-21	S25722	B	Haifa	Human Influent	Human	Bugolobi WSP	W1	WSP	Su,Sx,T,Na
2013-02-21	S25723	B	Haifa	Human Influent	Human	Bugolobi WSP	W1	WSP	Su,Sx,T,Na
2013-02-21	S25724	B	Haifa	Human Influent	Human	Bugolobi WSP	W1	WSP	Su,Sx,T,Na
2013-02-21	S25725	B	Haifa	Human Influent	Human	Bugolobi WSP	W1	WSP	Su,Sx,T,Na
2013-02-21	S25726	B	Haifa	Human Influent	Human	Bugolobi WSP	W1	WSP	Su,Sx,T,Na
2013-02-21	S25727	B	Haifa	Human Influent	Human	Bugolobi WSP	W1	WSP	Su,Sx,T,Na
2013-02-21	S25728	B	Haifa	Human Influent	Human	Bugolobi WSP	W1	WSP	Su,Sx,T,Na
2013-02-21	S25729	B	Haifa	Human Influent	Human	Bugolobi WSP	W1	WSP	Su,Sx,T,Na
2013-02-21	S25730	B	Haifa	Human Influent	Human	Bugolobi WSP	W1	WSP	Su,Sx,T,Na
2013-02-21	S25731	B	Haifa	Human Influent	Human	Bugolobi WSP	W1	WSP	Su,Sx,T,Na
2013-02-21	S25732	B	Haifa	Human Influent	Human	Bugolobi WSP	W1	WSP	Su,Sx,T,Na
2013-02-21	S25733	B	Haifa	Human Effluent	Human	Bugolobi WSP	W1	WSP	Su,Sx,T,Na
2013-02-21	S25734	B	Haifa	Human Effluent	Human	Bugolobi WSP	W1	WSP	Su,Sx,T,Na
2013-02-21	S25735	B	Haifa	Human Effluent	Human	Bugolobi WSP	W1	WSP	Su,Sx,T,Na
2013-02-21	S25736	B	Haifa	Human Effluent	Human	Bugolobi WSP	W1	WSP	Su,Sx,T,Na
2013-02-21	S25737	B	Haifa	Human Effluent	Human	Bugolobi WSP	W1	WSP	Su,Sx,T,Na
2013-02-22	S25746	B	Heidelberg	Fecal Swab	Poultry	Nakasero market	M1	Live bird market	Pansusceptible
2013-02-22	S25747	B	Heidelberg	Fecal Swab	Poultry	Nakasero market	M1	Live bird market	Pansusceptible
2013-02-22	S25748	M	Kitenge	Floor Swab	Swine	Wambizi Abattoir	S3	Slaughterhouse (swine)	Pansusceptible
2013-02-22	S25749	M	Kitenge	Floor Swab	Swine	Wambizi Abattoir	S3	Slaughterhouse (swine)	Pansusceptible
2013-02-22	S25750	M	Kitenge	Floor Swab	Swine	Wambizi Abattoir	S3	Slaughterhouse (swine)	Su,Sx,T,Na
2013-02-22	S25751	M	Guildford	Fecal Swab	Swine	Wambizi Abattoir	S3	Slaughterhouse (swine)	Pansusceptible
2013-02-22	S25752	M	Guildford	Fecal Swab	Swine	Wambizi Abattoir	S3	Slaughterhouse (swine)	Pansusceptible
2013-02-22	S25753	M	Guildford	Fecal Swab	Swine	Wambizi Abattoir	S3	Slaughterhouse (swine)	Pansusceptible
2013-02-22	S25754	M	Guildford	Fecal Swab	Swine	Wambizi Abattoir	S3	Slaughterhouse (swine)	Pansusceptible
2013-02-22	S25755	M	Guildford	Fecal Swab	Swine	Wambizi Abattoir	S3	Slaughterhouse (swine)	Pansusceptible
2013-02-22	S25756	M	Guildford	Fecal Swab	Swine	Wambizi Abattoir	S3	Slaughterhouse (swine)	Pansusceptible
2012-07-18	S24627	C2	Newport	Channel Wastewater	Environment	NC at 5th St	N2	Channel	Fox
2012-07-18	S24628	C2	Newport	Channel Wastewater	Environment	NC at 5th St	N2	Channel	Pansuceptible
2012-07-18	S24629	C2	Newport	Channel Wastewater	Environment	NC at 5th St	N2	Channel	Pansuceptible
2012-07-18	S24630	C2	Newport	Channel Wastewater	Environment	NC at 5th St	N2	Channel	Pansuceptible
2012-07-18	S24631	C2	Newport	Channel Wastewater	Environment	NC at 5th St	N2	Channel	Pansuceptible
2012-07-18	S24632	C2	Newport	Channel Wastewater	Environment	NC at 5th St	N2	Channel	Pansuceptible
2012-07-18	S24633	C2	Newport	Channel Wastewater	Environment	NC at 5th St	N2	Channel	Pansuceptible
2012-07-18	S24634	C2	Newport	Channel Wastewater	Environment	NC at 5th St	N2	Channel	T
2012-07-18	S24635	C2	Newport	Channel Wastewater	Environment	NC at 5th St	N2	Channel	Pansuceptible
2012-07-18	S24636	C2	Newport	Channel Wastewater	Environment	NC at 5th St	N2	Channel	Pansuceptible
2012-07-18	S24637	C2	Newport	Channel Wastewater	Environment	NC at 5th St	N2	Channel	Pansuceptible
2012-07-18	S24638	C2	Newport	Channel Wastewater	Environment	NC at 5th St	N2	Channel	Pansuceptible
2012-07-18	S24639	C2	Newport	Channel Wastewater	Environment	NC at 5th St	N2	Channel	Pansuceptible
2012-07-18	S24640	C2	Newport	Channel Wastewater	Environment	NC at 5th St	N2	Channel	T
2012-07-18	S24641	C2	Newport	Channel Wastewater	Environment	NC at 5th St	N2	Channel	Pansuceptible
2012-08-13	S24796	B	Stanleyville	Channel Wastewater	Environment	NC at 5th St	N2	Channel	Pansuceptible
2012-08-13	S24797	B	Stanleyville	Channel Wastewater	Environment	NC at 5th St	N2	Channel	Pansuceptible
2012-08-13	S24798	B	Stanleyville	Channel Wastewater	Environment	NC at 5th St	N2	Channel	Pansuceptible
2012-08-13	S24799	B	Stanleyville	Channel Wastewater	Environment	NC at 5th St	N2	Channel	Pansuceptible
2012-08-13	S24800	B	Stanleyville	Channel Wastewater	Environment	NC at 5th St	N2	Channel	Pansuceptible
2012-08-13	S24801	B	Stanleyville	Channel Wastewater	Environment	NC at 5th St	N2	Channel	Pansuceptible
2012-08-13	S24802	B	Stanleyville	Channel Wastewater	Environment	NC at 5th St	N2	Channel	Pansuceptible
2012-08-13	S24803	B	Stanleyville	Channel Wastewater	Environment	NC at 5th St	N2	Channel	Pansuceptible
2012-08-13	S24804	B	Paratyphi B	Channel Wastewater	Environment	NC at 5th St	N2	Channel	Pansuceptible
2012-08-13	S24805	B	Stanleyville	Channel Wastewater	Environment	NC at Luzira	N3	Channel	Pansuceptible
2012-08-13	S24806	B	Stanleyville	Channel Wastewater	Environment	NC at Luzira	N3	Channel	Pansuceptible
2012-08-13	S24807	B	Stanleyville	Channel Wastewater	Environment	NC at Luzira	N3	Channel	Pansuceptible
2012-08-13	S24808	B	Stanleyville	Channel Wastewater	Environment	NC at Luzira	N3	Channel	Gen
2012-08-13	S24809	B	Stanleyville	Channel Wastewater	Environment	NC at Luzira	N3	Channel	Pansuceptible
2012-08-13	S24810	B	Stanleyville	Channel Wastewater	Environment	NC at Luzira	N3	Channel	Pansuceptible
2012-08-13	S24811	B	Stanleyville	Channel Wastewater	Environment	NC at Luzira	N3	Channel	Pansuceptible
2012-08-13	S24851	B	Stanleyville	Channel Wastewater	Environment	NC at 5th St	N2	Channel	Pansuceptible
2012-09-13	S25166	B	Stanleyville	Channel Wastewater	Environment	NC at Luzira	N3	Channel	Pansuceptible
2012-09-13	S25167	B	Stanleyville	Channel Wastewater	Environment	NC at Luzira	N3	Channel	Pansuceptible
2012-09-13	S25168	B	Stanleyville	Channel Wastewater	Environment	NC at Luzira	N3	Channel	Pansuceptible
2012-09-13	S25169	B	Stanleyville	Channel Wastewater	Environment	NC at Luzira	N3	Channel	Pansuceptible
2012-09-13	S25170	T	II 42:r:-	Channel Wastewater	Environment	NC at Luzira	N3	Channel	Pansuceptible
2012-09-13	S25171	B	Stanleyville	Channel Wastewater	Environment	NC at Luzira	N3	Channel	Pansuceptible
2012-09-13	S25172	B	Stanleyville	Channel Wastewater	Environment	NC at Luzira	N3	Channel	Pansuceptible
2012-09-13	S25173	B	Stanleyville	Channel Wastewater	Environment	NC at Luzira	N3	Channel	Pansuceptible
2012-09-13	S25174	B	Stanleyville	Channel Wastewater	Environment	NC at Luzira	N3	Channel	Pansuceptible
2012-09-13	S25175	B	Stanleyville	Channel Wastewater	Environment	NC at Luzira	N3	Channel	Pansuceptible
2012-09-13	S25176	B	Stanleyville	Channel Wastewater	Environment	NC at Luzira	N3	Channel	Pansuceptible
2012-09-13	S25177	B	Stanleyville	Channel Wastewater	Environment	NC at Luzira	N3	Channel	Pansuceptible
2012-09-13	S25178	E1	Zanzibar	Channel Wastewater	Environment	NC at 5th St	N2	Channel	Pansuceptible
2012-09-13	S25179	E1	Zanzibar	Channel Wastewater	Environment	NC at 5th St	N2	Channel	Pansuceptible
2012-09-13	S25180	E1	Zanzibar	Channel Wastewater	Environment	NC at 5th St	N2	Channel	Pansuceptible
2012-09-13	S25181	E1	Zanzibar	Channel Wastewater	Environment	NC at 5th St	N2	Channel	Pansuceptible
2012-09-13	S25182	E1	Zanzibar	Channel Wastewater	Environment	NC at 5th St	N2	Channel	Pansuceptible
2012-09-13	S25183	E1	Zanzibar	Channel Wastewater	Environment	NC at 5th St	N2	Channel	Pansuceptible
2012-09-13	S25184	E1	Zanzibar	Channel Wastewater	Environment	NC at 5th St	N2	Channel	Pansuceptible
2012-09-13	S25185	E1	Zanzibar	Channel Wastewater	Environment	NC at 5th St	N2	Channel	Su
2012-09-13	S25186	E1	Zanzibar	Channel Wastewater	Environment	NC at 5th St	N2	Channel	Su
2012-09-13	S25187	E1	Zanzibar	Channel Wastewater	Environment	NC at 5th St	N2	Channel	Pansuceptible
2012-10-18	S25204	B	Typhimurium	Channel Wastewater	Environment	NC at Luzira	N3	Channel	Amp,C,S,Su,Sx
2012-10-18	S25205	B	Typhimurium	Channel Wastewater	Environment	NC at Luzira	N3	Channel	Amp,C,S,Su,Sx
2012-10-18	S25206	B	Typhimurium	Channel Wastewater	Environment	NC at Luzira	N3	Channel	Amp,C,S,Su,Sx
2012-10-18	S25207	C1	Mbandaka	Channel Wastewater	Environment	NC at Luzira	N3	Channel	Pansuceptible
2012-10-18	S25208	B	Typhimurium	Channel Wastewater	Environment	NC at Luzira	N3	Channel	Amp,C,S,Su,Sx
2012-10-18	S25209	C1	Mbandaka	Channel Wastewater	Environment	NC at Luzira	N3	Channel	Amp,C,S,Su,Sx
2012-10-18	S25210	B	Typhimurium	Channel Wastewater	Environment	NC at Luzira	N3	Channel	Amp,C,S,Su,Sx
2012-10-18	S25211	C1	Mbandaka	Channel Wastewater	Environment	NC at Luzira	N3	Channel	Pansuceptible
2012-10-18	S25229	C2	Kentucky	Channel Wastewater	Environment	NC at Luzira	N3	Channel	S,Su,T,Cip,Na
2012-10-18	S25230	C2	Kentucky	Channel Wastewater	Environment	NC at Luzira	N3	Channel	S,Su,T,Cip,Na
2012-10-18	S25231	C2	Kentucky	Channel Wastewater	Environment	NC at Luzira	N3	Channel	S,Su,T,Cip,Na
2012-10-18	S25232	C2	Kentucky	Channel Wastewater	Environment	NC at Luzira	N3	Channel	S,Su,T,Cip,Na
2012-10-18	S25233	C2	Kentucky	Channel Wastewater	Environment	NC at Luzira	N3	Channel	S,Su,T,Cip,Na
2012-10-18	S25234	C2	Kentucky	Channel Wastewater	Environment	NC at Luzira	N3	Channel	S,Su,T,Cip,Na
2012-10-18	S25235	C2	Kentucky	Channel Wastewater	Environment	NC at Luzira	N3	Channel	S,Su,T,Cip,Na
2012-10-18	S25236	C2	Kentucky	Channel Wastewater	Environment	NC at Luzira	N3	Channel	S,Su,T,Cip,Na
2012-10-18	S25237	B	Stanleyville	Channel Wastewater	Environment	NC at 5th St	N2	Channel	Pansuceptible
2012-10-18	S25238	B	Stanleyville	Channel Wastewater	Environment	NC at 5th St	N2	Channel	Su
2012-10-18	S25239	C2	Kentucky	Channel Wastewater	Environment	NC at 5th St	N2	Channel	S,Su,T,Cip
2012-10-18	S25240	B	Stanleyville	Channel Wastewater	Environment	NC at 5th St	N2	Channel	Pansuceptible
2012-10-18	S25241	F	Aberdeen	Channel Wastewater	Environment	NC at 5th St	N2	Channel	Su
2012-10-18	S25242	B	Typhimurium	Channel Wastewater	Environment	NC at 5th St	N2	Channel	S,Su,T
2012-10-18	S25243	C2	Kentucky	Channel Wastewater	Environment	NC at 5th St	N2	Channel	S,Su,T,Cip,Na
2012-10-18	S25244	B	Haifa	Channel Wastewater	Environment	NC at 5th St	N2	Channel	Su,Sx,T,Na
2012-10-18	S25245	B	Haifa	Channel Wastewater	Environment	NC at 5th St	N2	Channel	Su,Sx,T,Na
2012-10-18	S25246	C1	Mbandaka	Channel Wastewater	Environment	NC at Mukwano Rd	N1	Channel	Su
2012-10-18	S25247	C1	Mbandaka	Channel Wastewater	Environment	NC at Mukwano Rd	N1	Channel	Pansuceptible
2012-10-18	S25248	C1	Mbandaka	Channel Wastewater	Environment	NC at Mukwano Rd	N1	Channel	Pansuceptible
2012-10-18	S25249	C1	Mbandaka	Channel Wastewater	Environment	NC at Mukwano Rd	N1	Channel	Pansuceptible
2012-10-18	S25250	C2	Kentucky	Channel Wastewater	Environment	NC at Mukwano Rd	N1	Channel	S,Su,T,Cip,Na
2012-10-18	S25251	C2	Kentucky	Channel Wastewater	Environment	NC at Mukwano Rd	N1	Channel	S,Su,T,Cip,Na
2012-10-18	S25252	C2	Kentucky	Channel Wastewater	Environment	NC at Mukwano Rd	N1	Channel	S,Su,T,Cip,Na
2012-10-18	S25253	C2	Kentucky	Channel Wastewater	Environment	NC at Mukwano Rd	N1	Channel	S,Su,T,Cip,Na
2012-10-18	S25254	C2	Kentucky	Channel Wastewater	Environment	NC at Mukwano Rd	N1	Channel	S,Su,T,Cip,Na
2012-10-18	S25255	C2	Kentucky	Channel Wastewater	Environment	NC at Mukwano Rd	N1	Channel	Cip,Na
2012-10-18	S25256	C2	Kentucky	Channel Wastewater	Environment	NC at Mukwano Rd	N1	Channel	S,Su,T,Cip,Na
2012-12-18	S25367	D1	Enteritidis	Channel Wastewater	Environment	NC at Mukwano Rd	N1	Channel	Pansuceptible
2012-12-18	S25368	D1	Enteritidis	Channel Wastewater	Environment	NC at Mukwano Rd	N1	Channel	Pansuceptible
2012-12-18	S25369	D1	Enteritidis	Channel Wastewater	Environment	NC at Mukwano Rd	N1	Channel	Pansuceptible
2012-12-18	S25370	D1	Enteritidis	Channel Wastewater	Environment	NC at Mukwano Rd	N1	Channel	Pansuceptible
2012-12-18	S25371	D1	Enteritidis	Channel Wastewater	Environment	NC at Mukwano Rd	N1	Channel	Pansuceptible
2012-12-18	S25372	D1	Enteritidis	Channel Wastewater	Environment	NC at Mukwano Rd	N1	Channel	Pansuceptible
2012-12-18	S25373	D1	Enteritidis	Channel Wastewater	Environment	NC at Mukwano Rd	N1	Channel	Pansuceptible
2012-12-18	S25374	D1	Enteritidis	Channel Wastewater	Environment	NC at Mukwano Rd	N1	Channel	Pansuceptible
2012-12-18	S25375	D1	Enteritidis	Channel Wastewater	Environment	NC at Mukwano Rd	N1	Channel	Pansuceptible
2012-12-18	S25376	D1	Enteritidis	Channel Wastewater	Environment	NC at Mukwano Rd	N1	Channel	Pansuceptible
2012-12-18	S25387	C1	Virchow	Channel Wastewater	Environment	NC at Luzira	N3	Channel	Pansuceptible
2012-12-18	S25388	C1	Virchow	Channel Wastewater	Environment	NC at Luzira	N3	Channel	Pansuceptible
2012-12-18	S25389	C1	Virchow	Channel Wastewater	Environment	NC at Luzira	N3	Channel	Pansuceptible
2012-12-18	S25390	C1	Virchow	Channel Wastewater	Environment	NC at Luzira	N3	Channel	Su
2012-12-18	S25391	C1	Virchow	Channel Wastewater	Environment	NC at Luzira	N3	Channel	Su
2012-12-18	S25392	C1	Virchow	Channel Wastewater	Environment	NC at Luzira	N3	Channel	Su
2012-12-18	S25420	D1	Enteritidis	Channel Wastewater	Environment	NC at Mukwano Rd	N1	Channel	Pansuceptible
2013-02-02	S25530	C2	Kentucky	Channel Wastewater	Environment	NC at Mukwano Rd	N1	Channel	S,Su,T,Cip,Na
2013-02-02	S25531	C2	Newport	Channel Wastewater	Environment	NC at Mukwano Rd	N1	Channel	Pansuceptible
2013-02-02	S25532	C2	Kentucky	Channel Wastewater	Environment	NC at Mukwano Rd	N1	Channel	C,S,Su,Cip,Na
2013-02-02	S25533	C2	Newport	Channel Wastewater	Environment	NC at Mukwano Rd	N1	Channel	Pansuceptible
2013-02-02	S25534	C2	Kentucky	Channel Wastewater	Environment	NC at Mukwano Rd	N1	Channel	S,Su,T,Cip,Na
2013-02-02	S25535	C2	Newport	Channel Wastewater	Environment	NC at Mukwano Rd	N1	Channel	Pansuceptible
2013-02-02	S25582	B	Heidelberg	Channel Wastewater	Environment	NC at Mukwano Rd	N1	Channel	Pansuceptible
2013-02-02	S25583	E4	Senftenberg	Channel Wastewater	Environment	NC at Mukwano Rd	N1	Channel	Pansuceptible
2013-02-02	S25584	E4	Senftenberg	Channel Wastewater	Environment	NC at Mukwano Rd	N1	Channel	Pansuceptible
2013-02-02	S25585	E4	Senftenberg	Channel Wastewater	Environment	NC at Mukwano Rd	N1	Channel	Pansuceptible
2013-02-02	S25587	E4	Senftenberg	Channel Wastewater	Environment	NC at Mukwano Rd	N1	Channel	Amp
2013-02-02	S25588	E4	Senftenberg	Channel Wastewater	Environment	NC at Mukwano Rd	N1	Channel	Su,Sx,T
2013-02-02	S25589	E4	Senftenberg	Channel Wastewater	Environment	NC at Mukwano Rd	N1	Channel	Pansuceptible
2013-02-02	S25590	E4	Senftenberg	Channel Wastewater	Environment	NC at Mukwano Rd	N1	Channel	Su,Sx,T,Na
2013-02-02	S25591	E4	Senftenberg	Channel Wastewater	Environment	NC at Mukwano Rd	N1	Channel	Pansuceptible
2013-02-25	S25738	B	Heidelberg	Channel Wastewater	Environment	NC at Mukwano Rd	N1	Channel	Pansuceptible
2013-02-25	S25739	B	Stanleyville	Channel Wastewater	Environment	NC at Mukwano Rd	N1	Channel	Pansuceptible
2013-02-25	S25740	T	II 42:r:-	Channel Wastewater	Environment	NC at Mukwano Rd	N1	Channel	Pansuceptible
2013-02-25	S25741	B	Stanleyville	Channel Wastewater	Environment	NC at Mukwano Rd	N1	Channel	Pansuceptible
2013-02-25	S25743	B	Haifa	Channel Wastewater	Environment	NC at Luzira	N3	Channel	Su,Sx,T,Na
2013-02-25	S25744	T	II 42:r:-	Channel Wastewater	Environment	NC at Luzira	N3	Channel	Pansuceptible
2013-02-25	S25745	B	Typhimurium	Channel Wastewater	Environment	NC at Luzira	N3	Channel	Pansuceptible
2013-12-12	S26582	B	Stanleyville	Channel Wastewater	Environment	NC at Luzira	N3	Channel	Amp,Su,Sx,T
2013-12-12	S26583	B	Stanleyville	Channel Wastewater	Environment	NC at Luzira	N3	Channel	Amp,Su,Sx,T
2013-12-12	S26584	B	Stanleyville	Channel Wastewater	Environment	NC at Luzira	N3	Channel	Su
2013-12-12	S26585	B	Stanleyville	Channel Wastewater	Environment	NC at Luzira	N3	Channel	Su
2013-12-12	S26586	B	Stanleyville	Channel Wastewater	Environment	NC at Luzira	N3	Channel	Su
2013-12-12	S26587	B	Stanleyville	Channel Wastewater	Environment	NC at Luzira	N3	Channel	Su
2013-12-12	S26588	B	Stanleyville	Channel Wastewater	Environment	NC at Luzira	N3	Channel	Pansuceptible
2013-12-12	S26589	B	Stanleyville	Channel Wastewater	Environment	NC at Luzira	N3	Channel	Su
2013-12-12	S26590	B	Stanleyville	Channel Wastewater	Environment	NC at Luzira	N3	Channel	Su
2013-12-12	S26591	B	Stanleyville	Channel Wastewater	Environment	NC at Luzira	N3	Channel	Su
2013-12-12	S26592	B	Stanleyville	Channel Wastewater	Environment	NC at Luzira	N3	Channel	Su
2013-12-12	S26593	B	Stanleyville	Channel Wastewater	Environment	NC at Luzira	N3	Channel	Su
2013-12-12	S26594	B	Stanleyville	Channel Wastewater	Environment	NC at Luzira	N3	Channel	Pansuceptible
2014-01-14	S26595	C2	Newport	Channel Wastewater	Environment	NC at Luzira	N3	Channel	Su
2014-01-14	S26596	D1	Enteritidis	Channel Wastewater	Environment	NC at Luzira	N3	Channel	Su
2014-01-14	S26597	Rough	Unknown	Channel Wastewater	Environment	NC at Luzira	N3	Channel	Amp,Na
2014-01-14	S26598	Rough	Unknown	Channel Wastewater	Environment	NC at Luzira	N3	Channel	Na
2014-01-14	S26599	Rough	Unknown	Channel Wastewater	Environment	NC at Luzira	N3	Channel	Na
2014-01-14	S26600	Rough	Unknown	Channel Wastewater	Environment	NC at Luzira	N3	Channel	Su,Na
2014-01-14	S26601	D1	Enteritidis	Channel Wastewater	Environment	NC at Luzira	N3	Channel	Su
2014-01-14	S26602	Rough	Unknown	Channel Wastewater	Environment	NC at Luzira	N3	Channel	Su,Na
2014-01-14	S26603	D1	Enteritidis	Channel Wastewater	Environment	NC at Luzira	N3	Channel	Su
2014-02-06	S26604	F	Chandans	Channel Wastewater	Environment	NC at Luzira	N3	Channel	Su
2014-02-06	S26605	F	Chandans	Channel Wastewater	Environment	NC at Luzira	N3	Channel	Su
2014-02-06	S26606	F	Chandans	Channel Wastewater	Environment	NC at Luzira	N3	Channel	Su
2014-02-06	S26607	F	Chandans	Channel Wastewater	Environment	NC at Luzira	N3	Channel	Su
2014-02-06	S26608	F	Chandans	Channel Wastewater	Environment	NC at Luzira	N3	Channel	Su
2014-02-06	S26609	F	Chandans	Channel Wastewater	Environment	NC at Luzira	N3	Channel	Su
2014-02-06	S26610	F	Chandans	Channel Wastewater	Environment	NC at Luzira	N3	Channel	Su
2014-02-06	S26611	F	Chandans	Channel Wastewater	Environment	NC at Luzira	N3	Channel	Su
2014-02-06	S26612	F	Chandans	Channel Wastewater	Environment	NC at Luzira	N3	Channel	Su
2014-02-06	S26613	E4	Senftenberg	Channel Wastewater	Environment	NC at Luzira	N3	Channel	Pansuceptible
2014-02-06	S26614	B	Heidelberg	Channel Wastewater	Environment	NC at Luzira	N3	Channel	Su
2014-02-06	S26615	E4	Senftenberg	Channel Wastewater	Environment	NC at Luzira	N3	Channel	Pansuceptible
2014-02-06	S26616	B	Heidelberg	Channel Wastewater	Environment	NC at Luzira	N3	Channel	Su
2014-02-06	S26617	E4	Senftenberg	Channel Wastewater	Environment	NC at Luzira	N3	Channel	Na
2014-02-06	S26618	E4	Senftenberg	Channel Wastewater	Environment	NC at Luzira	N3	Channel	Na
