# Supplementary material for: Potential Sources and Transmission of Salmonella and Antimicrobial Resistance in Kampala, Uganda
Source: PLoS One. 2016 Mar 21;11(3):e0152130. doi: 10.1371/journal.pone.0152130 (PMC4801205; doi:10.1371/journal.pone.0152130)
Supplement: S2 File — Snum, Salmonella bank number; A, ampicillin; C, chloramphenicol; Gen, gentamicin; K, kanamycin; An, amikacin; S, streptomycin; Su, sulfisoxazole; Sx, trimethoprim/sulfamethoxazole; T, tetracycline; Amc, amoxicillin/clavulanic acid; Na, nalidixic acid; Cip, ciprofloxacin; Xnl, ceftiofur; Fox, cefoxitin; Tax, cefotaxime. a Antimicrobial categorized as susceptible or resistant based on Clinical Laboratory Standards Institute definitions for Enterobacteriaceae (XLSX) [file pone.0152130.s002.xlsx]

## Sheet: Archived Salmonella data
date_collected	Snum	Serogroup	Serotype	Sample_type	Source	Location	A	C	Gen	K	An	Sx	S	T	Amc	Na	Su	Xnl	Cip	Tax	Fox	Aa	Amca	Ana	Gena	Ka	Sa	Ca	Ta	Sua	Sxa	Cipa	Naa	Xnla	Foxa	Taxa	Concatenated antimicrobial resistance	Antimicrobial resistance profile
2010-01-01	S21925	B	Typhimurium	Clinical (blood)	Human	Mulago Hospital	6	6	25	22	25	6	6	23	18	24	6	22.52	33.87	30.74	23.76	1	0	0	0	0	1	1	0	1	1	0	0	0	0	0	110001110000000	A,C,S,Su,Sx
2003-06-01	S21926	B	Haifa	Cloacal swab	Avian	Busoga Poultry Farm	25	30	28	24	26	6	18	6	28	6	6	25.98	27.23	29.92	24.71	0	0	0	0	0	0	0	1	1	1	0	1	0	0	0	000000111001000	Su,Sx,T,Na
2003-06-01	S21927	D1	Enteritidis	Cloacal swab	Avian	Busoga Poultry Farm	23	25	24	22	27	27	20	25	25	22	23	26.84	42.28	35.58	25.33	0	0	0	0	0	0	0	0	0	0	0	0	0	0	0	000000000000000	Pansuceptible
2003-06-01	S21928	B	Haifa	Cloacal swab	Avian	Busoga Poultry Farm	24	28	26	23	27	6	18	7	26	6	6	25.59	25.87	29.35	26.67	0	0	0	0	0	0	0	1	1	1	0	1	0	0	0	000000111001000	Su,Sx,T,Na
2010-01-01	S21930	D1	Enteritidis	Clinical (blood)	Human	Mulago Hospital	6	6	26	21	29	6	6	7	19	6	6	26.25	29.13	34.02	27.26	1	0	0	0	0	1	1	1	1	1	0	1	0	0	0	110001111001000	A,C,S,Su,Sx,T,Na
2010-01-01	S21931	B	Stanleyville	Clinical (blood)	Human	Mulago Hospital	23	26	24	22	25	28	18	25	25	21	25	22.77	32.02	29.47	24.91	0	0	0	0	0	0	0	0	0	0	0	0	0	0	0	000000000000000	Pansuceptible
2003-06-01	S21932	B	Haifa	Cloacal swab	Avian	Busoga Poultry Farm	25	28	25	24	27	6	18	7	26	6	6	24.41	27.61	31.87	25.76	0	0	0	0	0	0	0	1	1	1	0	1	0	0	0	000000111001000	Su,Sx,T,Na
2010-01-01	S21933	B	Typhimurium	Clinical (blood)	Human	Mulago Hospital	6	6	25	23	25	6	6	25	18	24	6	23.21	31.62	30.22	23.18	1	0	0	0	0	1	1	0	1	1	0	0	0	0	0	110001110000000	A,C,S,Su,Sx
2003-06-01	S21934	B	Haifa	Cloacal swab	Avian	Busoga Poultry Farm	24	29	26	23	29	6	17	6	28	6	6	23.97	23.47	28.76	19.16	0	0	0	0	0	0	0	1	1	1	0	1	0	0	0	000000111001000	Su,Sx,T,Na
2010-01-01	S21938	B	Stanleyville	Clinical (blood)	Human	Mulago Hospital	23	26	24	22	25	29	17	24	25	21	25	23.4	33.33	30	22.57	0	0	0	0	0	0	0	0	0	0	0	0	0	0	0	000000000000000	Pansuceptible
2003-06-01	S21939	B	Haifa	Cloacal swab	Avian	Busoga Poultry Farm	24	28	27	23	28	6	18	6	27	6	6	25.54	26.45	29.19	25.39	0	0	0	0	0	0	0	1	1	1	0	1	0	0	0	000000111001000	Su,Sx,T,Na
2010-01-01	S21940	B	Typhimurium	Clinical (blood)	Human	Mulago Hospital	6	6	26	21	26	6	6	23	20	24	6	25.04	31.98	29.01	21.74	1	0	0	0	0	1	1	0	1	1	0	0	0	0	0	110001110000000	A,C,S,Su,Sx
2003-06-01	S21941	B	Haifa	Cloacal swab	Avian	Busoga Poultry Farm	25	28	27	23	27	6	17	6	26	6	6	33.03	29.29	34.88	30.09	0	0	0	0	0	0	0	1	1	1	0	1	0	0	0	000000111001000	Su,Sx,T,Na
2007-04-01	S21942	B	Stanleyville	Feces	Human	Mulago Hospital	24	27	24	22	24	27	17	24	24	21	24	23.79	33.67	30.99	27.47	0	0	0	0	0	0	0	0	0	0	0	0	0	0	0	000000000000000	Pansuceptible
2010-01-01	S21944	D1	Enteritidis	Clinical (blood)	Human	Mulago Hospital	6	6	27	24	27	6	6	6	20	24	6	25.07	33.21	32.97	23.44	1	0	0	0	0	1	1	1	1	1	0	0	0	0	0	110001111000000	A,C,S,Su,Sx,T
2003-06-01	S21945	B	Haifa	Cloacal swab	Avian	Busoga Poultry Farm	26	31	27	23	26	6	19	8	27	6	6	25.24	26.85	31.36	24.87	0	0	0	0	0	0	0	1	1	1	0	1	0	0	0	000000111001000	Su,Sx,T,Na
2010-01-01	S21946	D1	Enteritidis	Clinical (blood)	Human	Mulago Hospital	6	6	28	24	28	6	6	6	20	23	6	27.32	33.9	32.91	27.87	1	0	0	0	0	1	1	1	1	1	0	0	0	0	0	110001111000000	A,C,S,Su,Sx,T
2003-06-01	S21947	B	Typhimurium	Cloacal swab	Avian	Busoga Poultry Farm	6	6	25	21	26	6	6	24	18	25	6	27.09	32.4	27.94	21.16	1	0	0	0	0	1	1	0	1	1	0	0	0	0	0	110001110000000	A,C,S,Su,Sx
2003-06-01	S21948	B	Haifa	Cloacal swab	Avian	Busoga Poultry Farm	24	29	28	24	27	6	18	7	25	6	6	24.52	26.32	31.06	22.67	0	0	0	0	0	0	0	1	1	1	0	1	0	0	0	000000111001000	Su,Sx,T,Na
2010-01-01	S21949	B	Typhimurium	Clinical (blood)	Human	Mulago Hospital	6	6	25	21	26	6	6	24	20	24	6	24.81	31.94	27.42	22.69	1	0	0	0	0	1	1	0	1	1	0	0	0	0	0	110001110000000	A,C,S,Su,Sx
2007-04-01	S21950	D1	Enteritidis	Feces	Human	Mulago Hospital	6	6	25	22	25	6	6	6	19	24	6	23.36	34.62	31.03	24.02	1	0	0	0	0	1	1	1	1	1	0	0	0	0	0	110001111000000	A,C,S,Su,Sx,T
2010-01-01	S21951	D1	Enteritidis	Feces	Human	Mulago Hospital	6	6	29	22	29	6	6	6	18	6	6	23.95	25.46	30.89	22.7	1	0	0	0	0	1	1	1	1	1	0	1	0	0	0	110001111001000	A,C,S,Su,Sx,T,Na
2007-09-01	S21952	B	Haifa	Feces	Caprine	Kimeeme Slaughterhouse	26	30	27	23	28	6	6	6	27	6	6	24.48	26.76	30.37	23.2	0	0	0	0	0	1	0	1	1	1	0	1	0	0	0	000001111001000	S,Su,Sx,T,Na
2010-01-01	S21955	B	Typhimurium	Clinical (blood)	Human	Mulago Hospital	6	6	27	22	26	6	6	26	19	26	6	24.01	31.78	30.66	22.23	1	0	0	0	0	1	1	0	1	1	0	0	0	0	0	110001110000000	A,C,S,Su,Sx
2003-06-01	S21956	B	Haifa	Cloacal swab	Avian	Busoga Poultry Farm	23	31	28	22	28	6	16	6	27	6	6	23.11	23.87	28.64	19.73	0	0	0	0	0	0	0	1	1	1	0	1	0	0	0	000000111001000	Su,Sx,T,Na
2003-06-01	S21958	B	Haifa	Cloacal swab	Avian	Busoga Poultry Farm	25	30	27	22	27	6	18	6	28	6	6	24.92	25.95	29.24	23.67	0	0	0	0	0	0	0	1	1	1	0	1	0	0	0	000000111001000	Su,Sx,T,Na
2003-06-01	S21961	B	Haifa	Cloacal swab	Avian	Busoga Poultry Farm	25	30	26	23	26	6	18	6	27	6	6	22.89	24.96	27.43	24.3	0	0	0	0	0	0	0	1	1	1	0	1	0	0	0	000000111001000	Su,Sx,T,Na
2003-06-01	S21962	B	Haifa	Cloacal swab	Avian	Busoga Poultry Farm	23	29	27	23	26	6	18	7	25	6	6	23.46	25.53	30.57	24.13	0	0	0	0	0	0	0	1	1	1	0	1	0	0	0	000000111001000	Su,Sx,T,Na
2007-03-01	S21965	B	Haifa	Cloacal swab	Avian	Kalerwe Market	25	29	28	22	28	6	16	6	28	6	6	22.88	24.2	27.14	19.42	0	0	0	0	0	0	0	1	1	1	0	1	0	0	0	000000111001000	Su,Sx,T,Na
2009-02-01	S21966	B	Stanleyville	Feces	Caprine	Kimeeme Slaughterhouse	25	26	25	23	24	30	17	23	27	23	23	22.91	33.29	26.96	23.27	0	0	0	0	0	0	0	0	0	0	0	0	0	0	0	000000000000000	Pansuceptible
2010-01-01	S21968	B	Stanleyville	Clinical (blood)	Human	Mengo Hospital	26	28	24	22	23	29	16	23	26	21	21	20.92	31.29	25.92	21.92	0	0	0	0	0	0	0	0	0	0	0	0	0	0	0	000000000000000	Pansuceptible
2010-01-01	S22037	D1	Enteritidis	Clinical (blood)	Human	Mulago Hospital	6	6	26	23	26	6	6	6	21	24	6	24.81	34.26	30.37	22.6	1	0	0	0	0	1	1	1	1	1	0	0	0	0	0	110001111000000	A,C,S,Su,Sx,T
2003-01-06	S22038	B	Haifa	Cloacal swab	Avian	Busoga Poultry Farm	27	27	27	23	27	6	16	7	27	6	6	24.46	23.33	27.63	22.03	0	0	0	0	0	0	0	1	1	1	0	1	0	0	0	000000111001000	Su,Sx,T,Na
2007-04-01	S22039	D1	Enteritidis	Feces	Human	Mulago Hospital	26	27	26	23	26	29	22	25	26	24	23	22.74	43.62	29.41	21.71	0	0	0	0	0	0	0	0	0	0	0	0	0	0	0	000000000000000	Pansuceptible
2010-01-01	S22040	D1	Enteritidis	Clinical (blood)	Human	Mulago Hospital	6	6	26	21	26	6	6	6	20	23	6	23.36	32.14	29.51	23.02	1	0	0	0	0	1	1	1	1	1	0	0	0	0	0	110001111000000	A,C,S,Su,Sx,T
2007-09-01	S22041	B	Stanleyville	Feces	Caprine	Kimeeme Slaughterhouse	23	27	24	22	22	29	15	23	26	21	24	22.99	32.34	27.31	23.99	0	0	0	0	0	0	0	0	0	0	0	0	0	0	0	000000000000000	Pansuceptible
2003-06-01	S22042	D1	Enteritidis	Cloacal swab	Avian	Busoga Poultry Farm	24	26	25	23	26	29	21	24	25	22	24	23.54	30.83	29.66	23.41	0	0	0	0	0	0	0	0	0	0	0	0	0	0	0	000000000000000	Pansuceptible
2010-01-01	S22182	B	Haifa	Clinical (blood)	Human	Mulago Hospital	16	27	24	23	25	6	17	7	7	6	6	20.66	23.52	27.1	22.32	0	1	0	0	0	0	0	1	1	1	0	1	0	0	0	000000111101000	Su,Sx,T,Amc,Na
2003-06-01	S22183	B	Haifa	Cloacal swab	Avian	Busoga Poultry Farm	27	29	28	22	27	6	17	6	31	6	6	22.75	22.83	27.32	20.06	0	0	0	0	0	0	0	1	1	1	0	1	0	0	0	000000111001000	Su,Sx,T,Na
2010-01-01	S22184	B	Typhimurium	Clinical (blood)	Human	Mulago Hospital	6	6	21	19	23	6	6	6	23	26	27	23.94	32.39	30.83	23.56	1	0	0	0	0	1	1	1	0	1	0	0	0	0	0	110001011000000	Amp,C,S,Sx,T
2003-06-01	S22185	B	Haifa	Cloacal swab	Avian	Busoga Poultry Farm	25	29	27	23	26	6	6	7	27	17	6	22.76	24.57	25.07	20.98	0	0	0	0	0	1	0	1	1	1	0	0	0	0	0	000001111000000	S,Su,Sx,T
2003-06-01	S22186	B	Haifa	Cloacal swab	Avian	Busoga Poultry Farm	27	29	26	24	25	6	20	6	29	6	6	24.68	25.89	30.54	23.68	0	0	0	0	0	0	0	1	1	1	0	1	0	0	0	000000111001000	Su,Sx,T,Na
2003-06-01	S22187	B	Haifa	Cloacal swab	Avian	Busoga Poultry Farm	28	28	26	24	27	6	19	6	29	6	6	24.8	25.06	28.97	23.09	0	0	0	0	0	0	0	1	1	1	0	1	0	0	0	000000111001000	Su,Sx,T,Na
2010-01-01	S22188	B	Stanleyville	Clinical (blood)	Human	Mulago Hospital	25	26	24	22	24	30	17	25	30	22	23	22.39	13.78	28.47	22.5	0	0	0	0	0	0	0	0	0	0	1	0	0	0	0	000000000010000	Cip
2003-06-01	S22189	B	Haifa	Cloacal swab	Avian	Busoga Poultry Farm	28	29	28	23	27	6	18	6	30	6	6	21.59	22.95	27.65	20.57	0	0	0	0	0	0	0	1	1	1	0	1	0	0	0	000000111001000	Su,Sx,T,Na
2010-01-01	S22190	D1	Enteritidis	Clinical (blood)	Human	Mulago Hospital	6	6	26	22	26	6	6	6	23	24	6	24.65	33.91	31.84	23.65	1	0	0	0	0	1	1	1	1	1	0	0	0	0	0	110001111000000	A,C,S,Su,Sx,T
2007-04-01	S22191	B	Stanleyville	Feces	Human	Mulago Hospital	26	27	24	24	25	31	17	23	30	23	27	22.58	32.46	28.07	22.4	0	0	0	0	0	0	0	0	0	0	0	0	0	0	0	000000000000000	Pansuceptible
2007-04-01	S22192	B	Stanleyville	Feces	Human	Mulago Hospital	26	27	25	23	25	31	18	26	28	23	24	25.13	32.54	28.16	24.1	0	0	0	0	0	0	0	0	0	0	0	0	0	0	0	000000000000000	Pansuceptible
2009-02-01	S22193	B	Stanleyville	Feces	Bovine	Kampala Slaughterhouse	17	27	27	22	26	29	19	25	6	24	28	23.54	34.75	31.97	23.83	0	1	0	0	0	0	0	0	0	0	0	0	0	0	0	000000000100000	Amc
