# Supplementary material for: Potential Sources and Transmission of Salmonella and Antimicrobial Resistance in Kampala, Uganda
Source: PLoS One. 2016 Mar 21;11(3):e0152130. doi: 10.1371/journal.pone.0152130 (PMC4801205; doi:10.1371/journal.pone.0152130)
Supplement: S3 File — The disc diffusion assay was performed using a panel of 15 antimicrobials and the zone of inhibition was recorded in mm. Snum, Salmonella bank number; A, ampicillin; C, chloramphenicol; Gen, gentamicin; K, kanamycin; An, amikacin; S, streptomycin; Su, sulfisoxazole; Sx, trimethoprim/sulfamethoxazole; T, tetracycline; Amc, amoxicillin/clavulanic acid; Na, nalidixic acid; Cip, ciprofloxacin; Xnl, ceftiofur; Fox, cefoxitin; Tax, cefotaxime. aAntimicrobial categorized as susceptible or resistant based on Clinical Laboratory Standards Institute definitions for Enterobacteriaceae or Salmonella. (XLSX) [file pone.0152130.s003.xlsx]

## Sheet: Sheet1
Date_collected	Snum	Serogroup	Serotype	Sample_type	Source	Location_name	Site_number	ABRTdate	A	C	Gen	K	An	Sx	S	T	Amc	Na	Su	Xnl	Cip	Tax	Fox	Aa	Amca	Ana	Gena	Ka	Sa	Ca	Ta	Sua	Sxa	Cipa	Naa	Xnla	Foxa	Taxa	Concatenated antimicrobial resistance	Antimicrobial resistance profile
2012-07-18	S24627	C2	Newport	Channel Wastewater	Environment	Nc 5th St	N2	2014-06-12	24.21	28.67	21.74	20.47	21.64	27.02	14.65	23.49	26.85	22.19	21.33	26.88	35.76	33.5	4.72	0	0	0	0	0	0	0	0	0	0	0	0	0	1	0	000000000000100	Fox
2012-07-18	S24628	C2	Newport	Channel Wastewater	Environment	Nc 5th St	N2	2014-06-12	23.95	26.77	23.11	21.68	22.4	28.55	14.83	23.91	26.43	21.87	20.25	26.65	38.74	33.05	26.12	0	0	0	0	0	0	0	0	0	0	0	0	0	0	0	000000000000000	Pansuceptible
2012-07-18	S24629	C2	Newport	Channel Wastewater	Environment	Nc 5th St	N2	2014-06-12	24.58	28.86	22.29	20.6	22.12	27.18	14.44	23.65	27.25	22.31	21.8	27.24	35.62	30.45	26.06	0	0	0	0	0	0	0	0	0	0	0	0	0	0	0	000000000000000	Pansuceptible
2012-07-18	S24630	C2	Newport	Channel Wastewater	Environment	Nc 5th St	N2	2014-06-12	24.14	28.13	22.75	22.09	21.97	27.09	14.08	24.19	27.43	21.18	21.9	27.49	35.6	33.34	24.89	0	0	0	0	0	0	0	0	0	0	0	0	0	0	0	000000000000000	Pansuceptible
2012-07-18	S24631	C2	Newport	Channel Wastewater	Environment	Nc 5th St	N2	2014-06-12	25.16	28.99	22.36	21.82	21.57	27.04	14.9	24.47	27.08	22.32	22.25	25.49	36.25	35.16	25.13	0	0	0	0	0	0	0	0	0	0	0	0	0	0	0	000000000000000	Pansuceptible
2012-07-18	S24632	C2	Newport	Channel Wastewater	Environment	Nc 5th St	N2	2014-06-12	23.74	29.26	22.51	20.29	21.76	27.38	14.12	23.55	28.48	20.99	21.78	27.82	37.15	34.99	25.15	0	0	0	0	0	0	0	0	0	0	0	0	0	0	0	000000000000000	Pansuceptible
2012-07-18	S24633	C2	Newport	Channel Wastewater	Environment	Nc 5th St	N2	2014-06-12	25.17	28.47	23.01	21.21	22.03	27.51	14.13	24.56	27.72	22	21.63	27.31	36.09	35.81	24.83	0	0	0	0	0	0	0	0	0	0	0	0	0	0	0	000000000000000	Pansuceptible
2012-07-18	S24634	C2	Newport	Channel Wastewater	Environment	Nc 5th St	N2	2014-06-12	22.96	26.92	22.95	20.41	21.76	27.15	14.65	3.7	26.92	21.62	21.08	26.07	35	33.89	24.42	0	0	0	0	0	0	0	1	0	0	0	0	0	0	0	000000001000000	T
2012-07-18	S24635	C2	Newport	Channel Wastewater	Environment	Nc 5th St	N2	2014-06-12	24.22	28.07	22.05	21.26	21.19	26.19	14.25	23.16	27.56	21.29	20.65	26.41	35.77	34.1	24.85	0	0	0	0	0	0	0	0	0	0	0	0	0	0	0	000000000000000	Pansuceptible
2012-07-18	S24636	C2	Newport	Channel Wastewater	Environment	Nc 5th St	N2	2014-06-12	23.99	27.97	21.62	21.42	21.61	26.62	14.15	23.58	27.15	20.55	20.84	26.77	35.15	33.01	24.37	0	0	0	0	0	0	0	0	0	0	0	0	0	0	0	000000000000000	Pansuceptible
2012-07-18	S24637	C2	Newport	Channel Wastewater	Environment	Nc 5th St	N2	2014-06-12	23.95	26.89	21.23	20.93	21.16	26.56	13.86	23.03	27.85	20.81	21.1	26.11	34.87	33.85	24.01	0	0	0	0	0	0	0	0	0	0	0	0	0	0	0	000000000000000	Pansuceptible
2012-07-18	S24638	C2	Newport	Channel Wastewater	Environment	Nc 5th St	N2	2014-06-12	23.73	26.68	21.61	20.36	21.4	27.03	14.09	22.04	26.04	20.04	20.43	24.43	33.84	31.85	23.68	0	0	0	0	0	0	0	0	0	0	0	0	0	0	0	000000000000000	Pansuceptible
2012-07-18	S24639	C2	Newport	Channel Wastewater	Environment	Nc 5th St	N2	2014-06-12	24.94	29.25	23.07	22.21	22.3	27.81	14.67	23.9	29.04	21.69	21.41	27.22	35.35	34.05	25.43	0	0	0	0	0	0	0	0	0	0	0	0	0	0	0	000000000000000	Pansuceptible
2012-07-18	S24640	C2	Newport	Channel Wastewater	Environment	Nc 5th St	N2	2014-06-12	22.4	21.97	22.53	20.43	22.09	26.87	14.81	5.23	28.2	23.13	20.43	27.54	36.7	34.55	26.42	0	0	0	0	0	0	0	1	0	0	0	0	0	0	0	000000001000000	T
2012-07-18	S24641	C2	Newport	Channel Wastewater	Environment	Nc 5th St	N2	2014-06-12	24.44	28.93	22.8	21.79	22.18	27.74	14.11	24.07	28.55	22.2	22.38	28.36	36.94	34.11	25.7	0	0	0	0	0	0	0	0	0	0	0	0	0	0	0	000000000000000	Pansuceptible
2012-08-13	S24796	B	Stanleyville	Channel Wastewater	Environment	Nc 5th St	N2	2014-06-12	24.93	26.62	21.78	21.19	20.98	28.35	14.95	22.82	27.68	21.33	25.61	26.57	39.83	34.83	24.73	0	0	0	0	0	0	0	0	0	0	0	0	0	0	0	000000000000000	Pansuceptible
2012-08-13	S24797	B	Stanleyville	Channel Wastewater	Environment	Nc 5th St	N2	2014-06-12	23.68	25.73	21.93	21.55	22.2	29.22	14.01	22.58	27.06	19.71	23.91	26.51	37.6	34.34	25.07	0	0	0	0	0	0	0	0	0	0	0	0	0	0	0	000000000000000	Pansuceptible
2012-08-13	S24798	B	Stanleyville	Channel Wastewater	Environment	Nc 5th St	N2	2014-06-12	23.59	25.22	21.62	19.78	21.13	28.13	13.79	21.85	25.76	20.6	23.54	28.64	39.5	35.02	25.32	0	0	0	0	0	0	0	0	0	0	0	0	0	0	0	000000000000000	Pansuceptible
2012-08-13	S24799	B	Stanleyville	Channel Wastewater	Environment	Nc 5th St	N2	2014-06-12	23.27	25.48	21.72	20.76	20.83	26.89	13.59	22.2	27.07	21.12	23.76	27.95	38.36	32.48	25.55	0	0	0	0	0	0	0	0	0	0	0	0	0	0	0	000000000000000	Pansuceptible
2012-08-13	S24800	B	Stanleyville	Channel Wastewater	Environment	Nc 5th St	N2	2014-06-12	24.13	24.82	21.61	20.5	20.78	27.13	14.23	21.83	26.73	20.59	23.17	26.95	38.03	32.69	25.35	0	0	0	0	0	0	0	0	0	0	0	0	0	0	0	000000000000000	Pansuceptible
2012-08-13	S24801	B	Stanleyville	Channel Wastewater	Environment	Nc 5th St	N2	2014-06-12	23.56	26.58	23.49	21.04	21.17	27.7	14.71	22.51	27.36	21.84	22.78	27.3	37.48	34.73	25.6	0	0	0	0	0	0	0	0	0	0	0	0	0	0	0	000000000000000	Pansuceptible
2012-08-13	S24802	B	Stanleyville	Channel Wastewater	Environment	Nc 5th St	N2	2014-06-12	24.4	24.05	22.41	20.55	20.66	28.36	14.77	23.29	26.88	21.57	24.08	26.53	37.98	34.16	25.78	0	0	0	0	0	0	0	0	0	0	0	0	0	0	0	000000000000000	Pansuceptible
2012-08-13	S24803	B	Stanleyville	Channel Wastewater	Environment	Nc 5th St	N2	2014-06-12	23.57	25.91	22.58	20.41	21.98	27.14	14.44	22.95	26.24	21.2	23.7	25.23	35.78	32.81	25.26	0	0	0	0	0	0	0	0	0	0	0	0	0	0	0	000000000000000	Pansuceptible
2012-08-13	S24804	B	Paratyphi B	Channel Wastewater	Environment	Nc 5th St	N2	2014-06-12	24.62	27.94	21.26	21.1	22.29	27.35	13.8	24.07	27.89	22.1	20.12	26.43	36.24	31.73	26.2	0	0	0	0	0	0	0	0	0	0	0	0	0	0	0	000000000000000	Pansuceptible
2012-08-13	S24805	B	Stanleyville	Channel Wastewater	Environment	Nc Luzira	N3	2014-06-12	24.51	24.84	21.52	20	20.17	27.51	13.45	22.58	26.09	21.02	23.69	25.94	34.75	32.99	24.58	0	0	0	0	0	0	0	0	0	0	0	0	0	0	0	000000000000000	Pansuceptible
2012-08-13	S24806	B	Stanleyville	Channel Wastewater	Environment	Nc Luzira	N3	2014-06-12	23.22	24.5	23.25	20.94	21.77	29.02	14.6	23.07	27.51	21.76	24.29	26.65	38.13	33.71	24.93	0	0	0	0	0	0	0	0	0	0	0	0	0	0	0	000000000000000	Pansuceptible
2012-08-13	S24807	B	Stanleyville	Channel Wastewater	Environment	Nc Luzira	N3	2014-06-12	25.88	26.11	22.72	21	21.87	29.21	15.03	23.69	28.02	23.11	24.84	27.14	38.82	35.41	26.5	0	0	0	0	0	0	0	0	0	0	0	0	0	0	0	000000000000000	Pansuceptible
2012-08-13	S24808	B	Stanleyville	Channel Wastewater	Environment	Nc Luzira	N3	2014-06-12	23.41	26.11	1.99	21.29	21.88	29.34	14.1	24.01	27.99	21.38	25.42	27.88	36.34	35.64	25.87	0	0	0	1	0	0	0	0	0	0	0	0	0	0	0	000100000000000	Gen
2012-08-13	S24809	B	Stanleyville	Channel Wastewater	Environment	Nc Luzira	N3	2014-06-12	24.47	25.55	22.44	20.15	20.99	29.41	14.63	24.06	27.86	22.51	25.77	27.85	39.87	35.99	25.58	0	0	0	0	0	0	0	0	0	0	0	0	0	0	0	000000000000000	Pansuceptible
2012-08-13	S24810	B	Stanleyville	Channel Wastewater	Environment	Nc Luzira	N3	2014-06-12	24.75	26.69	22.04	21.8	21.26	29.29	14.73	24.59	28.33	21.51	24.37	29	38.22	38.88	27.04	0	0	0	0	0	0	0	0	0	0	0	0	0	0	0	000000000000000	Pansuceptible
2012-08-13	S24811	B	Stanleyville	Channel Wastewater	Environment	Nc Luzira	N3	2014-06-12	24.82	25.58	23.53	20.97	21.37	30.05	15.13	23.51	28.17	21.78	24.84	25.77	40.48	33.21	25.86	0	0	0	0	0	0	0	0	0	0	0	0	0	0	0	000000000000000	Pansuceptible
2012-08-13	S24851	B	Stanleyville	Channel Wastewater	Environment	Nc 5th St	N2	2014-06-12	25.34	26.66	22.16	21.61	21.63	29.6	15.15	22.85	28.23	22.7	23.83	24.84	38.96	33.89	26.83	0	0	0	0	0	0	0	0	0	0	0	0	0	0	0	000000000000000	Pansuceptible
2012-09-13	S25166	B	Stanleyville	Channel Wastewater	Environment	Nc Luzira	N3	2014-06-12	20.13	29.11	23.1	23.17	23.55	33.2	15.53	22.82	27.19	28.48	21.99	26.6	40.96	32.77	26.93	0	0	0	0	0	0	0	0	0	0	0	0	0	0	0	000000000000000	Pansuceptible
2012-09-13	S25167	B	Stanleyville	Channel Wastewater	Environment	Nc Luzira	N3	2014-06-12	27.5	27.45	22.68	22.13	21.61	27.81	16.06	23.71	28.48	22.55	21.9	28.72	35.58	35.07	26.47	0	0	0	0	0	0	0	0	0	0	0	0	0	0	0	000000000000000	Pansuceptible
2012-09-13	S25168	B	Stanleyville	Channel Wastewater	Environment	Nc Luzira	N3	2014-06-12	23.67	26.64	21.26	21.74	21.21	28.68	15.75	22.54	26.24	22.27	23.54	26.54	38.47	35.52	24.98	0	0	0	0	0	0	0	0	0	0	0	0	0	0	0	000000000000000	Pansuceptible
2012-09-13	S25169	B	Stanleyville	Channel Wastewater	Environment	Nc Luzira	N3	2014-06-12	25.37	26.64	22.42	20.53	21.07	28.49	15.22	23.05	27.47	22.27	21.33	27.89	36.75	35.72	25.97	0	0	0	0	0	0	0	0	0	0	0	0	0	0	0	000000000000000	Pansuceptible
2012-09-13	S25170	T	II 42:r:-	Channel Wastewater	Environment	Nc Luzira	N3	2014-06-12	25.25	25.42	23.31	22.35	23.21	29.83	13.92	22.94	27.13	22.6	29.23	28.7	38.63	35.75	26.71	0	0	0	0	0	0	0	0	0	0	0	0	0	0	0	000000000000000	Pansuceptible
2012-09-13	S25171	B	Stanleyville	Channel Wastewater	Environment	Nc Luzira	N3	2014-06-12	25.71	28.24	22.24	21.38	22.59	28.91	16.01	23.77	28.25	23	22.5	27.9	38.09	30.54	27.16	0	0	0	0	0	0	0	0	0	0	0	0	0	0	0	000000000000000	Pansuceptible
2012-09-13	S25172	B	Stanleyville	Channel Wastewater	Environment	Nc Luzira	N3	2014-06-12	26.65	28.81	22.63	21.77	22.55	28.82	16.12	22.98	27.89	22.43	22.45	27.69	37.18	36.19	27.95	0	0	0	0	0	0	0	0	0	0	0	0	0	0	0	000000000000000	Pansuceptible
2012-09-13	S25173	B	Stanleyville	Channel Wastewater	Environment	Nc Luzira	N3	2014-06-12	26.16	27.65	22.54	21.7	22.26	28.89	14.91	22.23	27.38	20.98	21.72	27.24	38.39	34.06	28.12	0	0	0	0	0	0	0	0	0	0	0	0	0	0	0	000000000000000	Pansuceptible
2012-09-13	S25174	B	Stanleyville	Channel Wastewater	Environment	Nc Luzira	N3	2014-06-12	26.74	29.06	23.44	20.33	21.27	28.62	15.67	23.67	27.45	22.58	21.89	26.36	37.32	34.76	26.96	0	0	0	0	0	0	0	0	0	0	0	0	0	0	0	000000000000000	Pansuceptible
2012-09-13	S25175	B	Stanleyville	Channel Wastewater	Environment	Nc Luzira	N3	2014-06-12	26.38	28.07	22.95	19.96	21.99	28.6	15.45	23.66	29.13	23.12	21.75	27.54	36.2	34.08	26.7	0	0	0	0	0	0	0	0	0	0	0	0	0	0	0	000000000000000	Pansuceptible
2012-09-13	S25176	B	Stanleyville	Channel Wastewater	Environment	Nc Luzira	N3	2014-06-12	26.12	27.56	23.14	21.6	23.36	26.28	15.13	22.68	27.66	22.13	23.27	27.52	36.01	34.34	28.83	0	0	0	0	0	0	0	0	0	0	0	0	0	0	0	000000000000000	Pansuceptible
2012-09-13	S25177	B	Stanleyville	Channel Wastewater	Environment	Nc Luzira	N3	2014-06-12	25.09	27.54	22.78	21.8	22.7	28.4	15.43	22.07	26.96	21.25	22.21	25.96	34.78	32.13	27	0	0	0	0	0	0	0	0	0	0	0	0	0	0	0	000000000000000	Pansuceptible
2012-09-13	S25178	E1	Zanzibar	Channel Wastewater	Environment	Nc 5th St	N2	2014-06-12	25.08	26.7	22.13	21.64	21.57	27.99	14.54	22.28	27.43	21.38	20.65	26.11	37.54	32.29	25.58	0	0	0	0	0	0	0	0	0	0	0	0	0	0	0	000000000000000	Pansuceptible
2012-09-13	S25179	E1	Zanzibar	Channel Wastewater	Environment	Nc 5th St	N2	2014-06-12	25.16	26.67	23.88	21.05	22.23	27.43	14.5	21.83	26.47	22.16	22.09	26.86	38.31	33.89	27	0	0	0	0	0	0	0	0	0	0	0	0	0	0	0	000000000000000	Pansuceptible
2012-09-13	S25180	E1	Zanzibar	Channel Wastewater	Environment	Nc 5th St	N2	2014-06-12	23.93	26.79	23.43	21.96	22.7	28.9	14.33	22.34	27.32	21.71	25.33	25.35	38.31	33.91	25.63	0	0	0	0	0	0	0	0	0	0	0	0	0	0	0	000000000000000	Pansuceptible
2012-09-13	S25181	E1	Zanzibar	Channel Wastewater	Environment	Nc 5th St	N2	2014-06-12	25.14	27.62	23.24	22.52	22.45	27.79	13.87	22.69	26.28	21.95	20.53	26.14	37.96	34.36	26.41	0	0	0	0	0	0	0	0	0	0	0	0	0	0	0	000000000000000	Pansuceptible
2012-09-13	S25182	E1	Zanzibar	Channel Wastewater	Environment	Nc 5th St	N2	2014-06-12	25.61	26.39	19.92	20.8	21.46	28.22	15.31	23.87	27.34	22.52	19.48	25.52	39.32	34.02	24.68	0	0	0	0	0	0	0	0	0	0	0	0	0	0	0	000000000000000	Pansuceptible
2012-09-13	S25183	E1	Zanzibar	Channel Wastewater	Environment	Nc 5th St	N2	2014-05-30	23.25	25.17	20.08	20.23	20.83	25.29	14.9	21.42	25.04	20.51	18.77	24.07	35.29	29.42	23.36	0	0	0	0	0	0	0	0	0	0	0	0	0	0	0	000000000000000	Pansuceptible
2012-09-13	S25184	E1	Zanzibar	Channel Wastewater	Environment	Nc 5th St	N2	2014-06-12	25.29	26.17	20.7	20.15	21.04	28.13	16.21	24.91	27.56	24.14	17	24.77	38.44	35.94	25.3	0	0	0	0	0	0	0	0	0	0	0	0	0	0	0	000000000000000	Pansuceptible
2012-09-13	S25185	E1	Zanzibar	Channel Wastewater	Environment	Nc 5th St	N2	2014-06-12	24.81	25.87	21.26	20.13	20.86	28.33	16	23.19	27.73	23.56	6	25.28	39.85	34.94	25.91	0	0	0	0	0	0	0	0	1	0	0	0	0	0	0	000000100000000	Su
2012-09-13	S25186	E1	Zanzibar	Channel Wastewater	Environment	Nc 5th St	N2	2014-06-12	24.89	25.42	20.64	19.47	20.54	27.82	15.79	22.59	26.74	23.67	6	22.82	38.42	35.53	24.64	0	0	0	0	0	0	0	0	1	0	0	0	0	0	0	000000100000000	Su
2012-09-13	S25187	E1	Zanzibar	Channel Wastewater	Environment	Nc 5th St	N2	2014-06-12	25.37	26.64	20.72	20.15	20.65	27.71	16.12	25.01	28.07	23	17.98	23.72	39.28	36.04	26.74	0	0	0	0	0	0	0	0	0	0	0	0	0	0	0	000000000000000	Pansuceptible
2012-10-18	S25204	B	Typhimurium	Channel Wastewater	Environment	Nc Luzira	N3	2014-06-12	6	6	22.76	23.24	24	6	6	23.24	21.38	24.21	6	28.22	41.04	39.01	26.96	1	0	0	0	0	1	1	0	1	1	0	0	0	0	0	110001110000000	Amp,C,S,Su,Sx
2012-10-18	S25205	B	Typhimurium	Channel Wastewater	Environment	Nc Luzira	N3	2014-06-12	6	6	21.4	20.4	20.93	6	6	22.14	20.85	22.42	6	27.69	37.13	33.56	24.32	1	0	0	0	0	1	1	0	1	1	0	0	0	0	0	110001110000000	Amp,C,S,Su,Sx
2012-10-18	S25206	B	Typhimurium	Channel Wastewater	Environment	Nc Luzira	N3	2014-06-12	6	6	22.61	21.16	21.59	6	6	22.64	21.99	22.86	6	27.48	37.48	36.08	25.68	1	0	0	0	0	1	1	0	1	1	0	0	0	0	0	110001110000000	Amp,C,S,Su,Sx
2012-10-18	S25207	C1	Mbandaka	Channel Wastewater	Environment	Nc Luzira	N3	2014-06-12	24.03	25.16	22.89	22.69	23.45	30.95	18.47	24.28	27.31	24.56	22.43	24.58	39.52	32.67	25.14	0	0	0	0	0	0	0	0	0	0	0	0	0	0	0	000000000000000	Pansuceptible
2012-10-18	S25208	B	Typhimurium	Channel Wastewater	Environment	Nc Luzira	N3	2014-06-12	6	6	21.38	20.26	21.18	6	6	23.08	21.21	22.57	6	27.48	38.48	35.29	25.61	1	0	0	0	0	1	1	0	1	1	0	0	0	0	0	110001110000000	Amp,C,S,Su,Sx
2012-10-18	S25209	C1	Mbandaka	Channel Wastewater	Environment	Nc Luzira	N3	2014-06-12	6	6	23.38	21.14	22.16	6	6	24.14	24.29	24.94	6	25.7	40.01	33.66	25.58	1	0	0	0	0	1	1	0	1	1	0	0	0	0	0	110001110000000	Amp,C,S,Su,Sx
2012-10-18	S25210	B	Typhimurium	Channel Wastewater	Environment	Nc Luzira	N3	2014-06-12	6	6	21.71	19.51	21.18	6	6	23.63	21.42	22.95	6	27.69	37.73	35.28	27.08	1	0	0	0	0	1	1	0	1	1	0	0	0	0	0	110001110000000	Amp,C,S,Su,Sx
2012-10-18	S25211	C1	Mbandaka	Channel Wastewater	Environment	Nc Luzira	N3	2014-06-12	23.32	26.02	23.79	22.53	24.87	31.63	17.54	24.32	28.3	25.87	26.23	24.55	40.75	32.84	27.32	0	0	0	0	0	0	0	0	0	0	0	0	0	0	0	000000000000000	Pansuceptible
2012-10-18	S25229	C2	Kentucky	Channel Wastewater	Environment	Nc Luzira	N3	2014-06-12	26.38	28.03	23.04	21.06	23.34	24.08	6	6	29.06	6	6	28.32	13.67	32.88	26.32	0	0	0	0	0	1	0	1	1	0	1	1	0	0	0	000001101011000	S,Su,T,Cip,Na
2012-10-18	S25230	C2	Kentucky	Channel Wastewater	Environment	Nc Luzira	N3	2014-06-12	26.56	28.6	22.9	21.44	22.26	22.97	6	6	27.91	6	6	27.39	13.09	33.84	25.56	0	0	0	0	0	1	0	1	1	0	1	1	0	0	0	000001101011000	S,Su,T,Cip,Na
2012-10-18	S25231	C2	Kentucky	Channel Wastewater	Environment	Nc Luzira	N3	2014-06-12	25.34	28.67	22.75	20.93	21.61	23.4	6	6	28.53	6	6	27.62	12.43	34.05	26.67	0	0	0	0	0	1	0	1	1	0	1	1	0	0	0	000001101011000	S,Su,T,Cip,Na
2012-10-18	S25232	C2	Kentucky	Channel Wastewater	Environment	Nc Luzira	N3	2014-06-12	25.81	25.75	22.52	22.55	23.22	22.75	6	6	28.15	6	6	25.48	11.86	34.16	26.28	0	0	0	0	0	1	0	1	1	0	1	1	0	0	0	000001101011000	S,Su,T,Cip,Na
2012-10-18	S25233	C2	Kentucky	Channel Wastewater	Environment	Nc Luzira	N3	2014-06-12	25.62	26.98	20.9	19.6	21.3	22.29	6	6	27.3	6	6	26.1	12.23	31.81	25.15	0	0	0	0	0	1	0	1	1	0	1	1	0	0	0	000001101011000	S,Su,T,Cip,Na
2012-10-18	S25234	C2	Kentucky	Channel Wastewater	Environment	Nc Luzira	N3	2014-06-12	24.55	25.52	19.61	18.92	20.92	21.79	6	6	24.02	6	6	24.62	11.83	30.36	22.69	0	0	0	0	0	1	0	1	1	0	1	1	0	0	0	000001101011000	S,Su,T,Cip,Na
2012-10-18	S25235	C2	Kentucky	Channel Wastewater	Environment	Nc Luzira	N3	2014-06-12	24.3	25.27	19.68	18.95	20.09	22.05	6	6	25.4	6	6	23.56	12.25	30.83	22.06	0	0	0	0	0	1	0	1	1	0	1	1	0	0	0	000001101011000	S,Su,T,Cip,Na
2012-10-18	S25236	C2	Kentucky	Channel Wastewater	Environment	Nc Luzira	N3	2014-06-12	24.4	25.1	20.73	19.54	19.97	21.92	6	6	25.04	6	6	23.59	11.91	29.37	22.94	0	0	0	0	0	1	0	1	1	0	1	1	0	0	0	000001101011000	S,Su,T,Cip,Na
2012-10-18	S25237	B	Stanleyville	Channel Wastewater	Environment	Nc 5th St	N2	2014-06-12	25.11	24.66	20.91	20.04	20.33	27.27	13.94	23.16	26.63	21.35	20.15	24.18	34.41	30.72	23.35	0	0	0	0	0	0	0	0	0	0	0	0	0	0	0	000000000000000	Pansuceptible
2012-10-18	S25238	B	Stanleyville	Channel Wastewater	Environment	Nc 5th St	N2	2014-06-12	24.68	23.73	21.15	20.28	19.64	27.96	13.85	22.62	26.02	21.22	6	24.27	33.57	29.9	21.15	0	0	0	0	0	0	0	0	1	0	0	0	0	0	0	000000100000000	Su
2012-10-18	S25239	C2	Kentucky	Channel Wastewater	Environment	Nc 5th St	N2	2014-06-12	26.37	25.58	23.15	21.96	21.25	22.84	6	6	27.57	22.43	6	25.74	12.7	32.82	23.72	0	0	0	0	0	1	0	1	1	0	1	0	0	0	0	000001101010000	S,Su,T,Cip
2012-10-18	S25240	B	Stanleyville	Channel Wastewater	Environment	Nc 5th St	N2	2014-06-12	24.97	25.37	21.57	20.78	20.3	26.9	14.13	22.94	26.31	21.39	19.7	24.16	34.8	30.05	23.94	0	0	0	0	0	0	0	0	0	0	0	0	0	0	0	000000000000000	Pansuceptible
2012-10-18	S25241	F	Aberdeen	Channel Wastewater	Environment	Nc 5th St	N2	2014-06-12	26.24	26.25	20.95	20.08	20.52	28.42	13.27	23.74	27.43	22.64	6	25.94	34.21	34.52	24.5	0	0	0	0	0	0	0	0	1	0	0	0	0	0	0	000000100000000	Su
2012-10-18	S25242	B	Typhimurium	Channel Wastewater	Environment	Nc 5th St	N2	2014-06-12	23.91	26.41	22	20.52	20.58	24.84	6	6	26.37	21.92	6	25.79	38.64	33.81	24.7	0	0	0	0	0	1	0	1	1	0	0	0	0	0	0	000001101000000	S,Su,T
2012-10-18	S25243	C2	Kentucky	Channel Wastewater	Environment	Nc 5th St	N2	2014-06-12	23.95	23.9	20.22	19.34	19.81	19.97	6	6	25.21	6	6	23.84	11.46	30.43	22.5	0	0	0	0	0	1	0	1	1	0	1	1	0	0	0	000001101011000	S,Su,T,Cip,Na
2012-10-18	S25244	B	Haifa	Channel Wastewater	Environment	Nc 5th St	N2	2014-06-12	25.97	26.4	21.29	22.1	22.73	6	15.89	6	26.84	6	6	26.52	28.02	32.72	25.93	0	0	0	0	0	0	0	1	1	1	0	1	0	0	0	000000111001000	Su,Sx,T,Na
2012-10-18	S25245	B	Haifa	Channel Wastewater	Environment	Nc 5th St	N2	2014-06-12	24.47	25.3	21.37	20.2	20.76	6	14.96	6	24.94	6	6	25.35	27.16	31.58	24.12	0	0	0	0	0	0	0	1	1	1	0	1	0	0	0	000000111001000	Su,Sx,T,Na
2012-10-18	S25246	C1	Mbandaka	Channel Wastewater	Environment	Nc Mukwano Rd	N1	2014-06-12	22.12	24.88	21.38	20.45	21.67	28.12	17.61	23.67	25.08	23.8	6	25.08	38.9	30.3	24.03	0	0	0	0	0	0	0	0	1	0	0	0	0	0	0	000000100000000	Su
2012-10-18	S25247	C1	Mbandaka	Channel Wastewater	Environment	Nc Mukwano Rd	N1	2014-06-12	21.63	25.32	22.14	21.42	22.54	28.64	17.36	23.99	26.66	24.16	25.01	25.02	41.96	32.66	27.72	0	0	0	0	0	0	0	0	0	0	0	0	0	0	0	000000000000000	Pansuceptible
2012-10-18	S25248	C1	Mbandaka	Channel Wastewater	Environment	Nc Mukwano Rd	N1	2014-06-12	25.13	24.14	21.55	22.25	23.21	29.81	15.74	27.38	30.54	22.12	18.06	26.88	47.51	31.34	29.04	0	0	0	0	0	0	0	0	0	0	0	0	0	0	0	000000000000000	Pansuceptible
2012-10-18	S25249	C1	Mbandaka	Channel Wastewater	Environment	Nc Mukwano Rd	N1	2014-06-12	24.03	26.26	22.69	21.26	21.85	29.34	14.58	24.35	28.33	25.22	26.58	25.48	39.76	32.32	29.21	0	0	0	0	0	0	0	0	0	0	0	0	0	0	0	000000000000000	Pansuceptible
2012-10-18	S25250	C2	Kentucky	Channel Wastewater	Environment	Nc Mukwano Rd	N1	2014-06-12	25.71	28.79	22.61	22.12	23.3	22.07	6	6	29.27	6	6	26.49	14.09	31.55	25.16	0	0	0	0	0	1	0	1	1	0	1	1	0	0	0	000001101011000	S,Su,T,Cip,Na
2012-10-18	S25251	C2	Kentucky	Channel Wastewater	Environment	Nc Mukwano Rd	N1	2014-06-12	25.01	27.17	21.46	21.13	22.13	21.39	6	6	28.37	6	6	25.39	12.45	29.31	25.86	0	0	0	0	0	1	0	1	1	0	1	1	0	0	0	000001101011000	S,Su,T,Cip,Na
2012-10-18	S25252	C2	Kentucky	Channel Wastewater	Environment	Nc Mukwano Rd	N1	2014-06-12	25.67	25.58	21.86	20.73	21.08	22.35	6	6	27.76	6	6	24.94	13.78	35.74	24.32	0	0	0	0	0	1	0	1	1	0	1	1	0	0	0	000001101011000	S,Su,T,Cip,Na
2012-10-18	S25253	C2	Kentucky	Channel Wastewater	Environment	Nc Mukwano Rd	N1	2014-06-12	25.76	25.59	21.77	20.44	21.35	22.49	6	6	27.54	6	6	25.04	13.22	33.44	25.06	0	0	0	0	0	1	0	1	1	0	1	1	0	0	0	000001101011000	S,Su,T,Cip,Na
2012-10-18	S25254	C2	Kentucky	Channel Wastewater	Environment	Nc Mukwano Rd	N1	2014-06-12	24.75	26.05	22.2	19.61	20.93	21.66	6	6	27.72	6	6	26.29	12.93	34.07	24.16	0	0	0	0	0	1	0	1	1	0	1	1	0	0	0	000001101011000	S,Su,T,Cip,Na
2012-10-18	S25255	C2	Kentucky	Channel Wastewater	Environment	Nc Mukwano Rd	N1	2014-06-12	25.05	26.34	23.03	22	21.81	27.66	13.13	22.79	28.32	6	20.79	24.68	12.15	36.14	24.57	0	0	0	0	0	0	0	0	0	0	1	1	0	0	0	000000000011000	Cip,Na
2012-10-18	S25256	C2	Kentucky	Channel Wastewater	Environment	Nc Mukwano Rd	N1	2014-06-12	24.03	23.87	20.57	19.55	20.85	21.98	6	6	26.03	6	6	24.5	12.29	32.98	23.59	0	0	0	0	0	1	0	1	1	0	1	1	0	0	0	000001101011000	S,Su,T,Cip,Na
2012-12-18	S25367	D1	Enteritidis	Channel Wastewater	Environment	Nc Mukwano Rd	N1	2014-06-12	24.61	27.12	23.3	22.6	24.01	28.48	18.96	23.42	26.76	20.6	21.89	27.34	33.07	29.97	25.17	0	0	0	0	0	0	0	0	0	0	0	0	0	0	0	000000000000000	Pansuceptible
2012-12-18	S25368	D1	Enteritidis	Channel Wastewater	Environment	Nc Mukwano Rd	N1	2014-06-12	23.77	24.44	23.69	22.42	22.82	27.65	18.53	23.22	26.21	22.36	20.48	25.05	30.92	32.54	23.28	0	0	0	0	0	0	0	0	0	0	0	0	0	0	0	000000000000000	Pansuceptible
2012-12-18	S25369	D1	Enteritidis	Channel Wastewater	Environment	Nc Mukwano Rd	N1	2014-06-12	24.87	25.7	22.22	21.28	23.53	27.6	13.82	16.8	25.9	23.14	21.15	26.41	35.43	33.69	26.02	0	0	0	0	0	0	0	0	0	0	0	0	0	0	0	000000000000000	Pansuceptible
2012-12-18	S25370	D1	Enteritidis	Channel Wastewater	Environment	Nc Mukwano Rd	N1	2014-06-12	26.63	28.21	23.76	22.09	22.34	27.56	18.47	24.33	28.29	23.74	20.41	25.57	31.77	29.32	26.1	0	0	0	0	0	0	0	0	0	0	0	0	0	0	0	000000000000000	Pansuceptible
2012-12-18	S25371	D1	Enteritidis	Channel Wastewater	Environment	Nc Mukwano Rd	N1	2014-06-12	30.16	32.54	26.17	26.4	27.32	29.51	21.66	26.51	30.94	30.28	20.9	31.08	35.48	34.57	28.69	0	0	0	0	0	0	0	0	0	0	0	0	0	0	0	000000000000000	Pansuceptible
2012-12-18	S25372	D1	Enteritidis	Channel Wastewater	Environment	Nc Mukwano Rd	N1	2014-06-12	24.02	27.12	22.9	22.22	23.06	27.88	17.88	23.48	26.52	22.87	20.43	24.83	30.01	31.08	26.62	0	0	0	0	0	0	0	0	0	0	0	0	0	0	0	000000000000000	Pansuceptible
2012-12-18	S25373	D1	Enteritidis	Channel Wastewater	Environment	Nc Mukwano Rd	N1	2014-06-12	24.08	26.47	20.62	21.69	21.79	27.6	17.26	24.18	26.67	23.63	22.23	25.05	33.3	30.84	26.89	0	0	0	0	0	0	0	0	0	0	0	0	0	0	0	000000000000000	Pansuceptible
2012-12-18	S25374	D1	Enteritidis	Channel Wastewater	Environment	Nc Mukwano Rd	N1	2014-06-12	23.88	27.65	22	21.52	22.63	28.51	18.23	22.95	25.08	22.4	18.98	22.81	36.31	32.07	25.84	0	0	0	0	0	0	0	0	0	0	0	0	0	0	0	000000000000000	Pansuceptible
2012-12-18	S25375	D1	Enteritidis	Channel Wastewater	Environment	Nc Mukwano Rd	N1	2014-06-12	23.4	25.43	24.59	26.21	26.89	29.38	18.05	23.5	25.44	22.84	19.71	23.4	38.35	33.7	26.46	0	0	0	0	0	0	0	0	0	0	0	0	0	0	0	000000000000000	Pansuceptible
2012-12-18	S25376	D1	Enteritidis	Channel Wastewater	Environment	Nc Mukwano Rd	N1	2014-06-12	23.67	26.29	20.31	21.29	20.4	27.85	17.36	22.45	25.7	23.56	17.46	24.06	37.84	32.01	25.91	0	0	0	0	0	0	0	0	0	0	0	0	0	0	0	000000000000000	Pansuceptible
2012-12-18	S25387	C1	Virchow	Channel Wastewater	Environment	Nc Luzira	N3	2014-06-12	24.43	26.39	19.75	20.45	21.42	28.44	14.1	22.92	26.18	23.56	16.96	24.14	34.82	34.63	25.43	0	0	0	0	0	0	0	0	0	0	0	0	0	0	0	000000000000000	Pansuceptible
2012-12-18	S25388	C1	Virchow	Channel Wastewater	Environment	Nc Luzira	N3	2014-06-12	23.61	25.47	19.99	20.73	19.91	29.09	14.55	22.13	26.89	23.26	18.29	25.18	35.48	34.95	26.61	0	0	0	0	0	0	0	0	0	0	0	0	0	0	0	000000000000000	Pansuceptible
2012-12-18	S25389	C1	Virchow	Channel Wastewater	Environment	Nc Luzira	N3	2014-06-12	25.57	27.51	21.53	20.85	21.98	27.91	13.73	22.24	25.3	22.86	17.37	25.33	34.92	32.58	24.27	0	0	0	0	0	0	0	0	0	0	0	0	0	0	0	000000000000000	Pansuceptible
2012-12-18	S25390	C1	Virchow	Channel Wastewater	Environment	Nc Luzira	N3	2014-06-12	24.58	24.49	20.93	21.13	20.52	29.84	14.03	21.84	25.76	22.85	6	23.93	38.93	35.5	24.26	0	0	0	0	0	0	0	0	1	0	0	0	0	0	0	000000100000000	Su
2012-12-18	S25391	C1	Virchow	Channel Wastewater	Environment	Nc Luzira	N3	2014-06-12	24.74	24.96	20.57	19.95	21.09	27.15	13.6	21.85	24.35	22.72	6	24.97	36.75	36.27	24.26	0	0	0	0	0	0	0	0	1	0	0	0	0	0	0	000000100000000	Su
2012-12-18	S25392	C1	Virchow	Channel Wastewater	Environment	Nc Luzira	N3	2014-06-12	24.31	23.94	19.65	18.84	19.99	27.86	13.67	21.33	25.44	21.97	6	23.27	36.99	35.56	22.43	0	0	0	0	0	0	0	0	1	0	0	0	0	0	0	000000100000000	Su
2012-12-18	S25420	D1	Enteritidis	Channel Wastewater	Environment	Nc Mukwano Rd	N1	2014-06-12	22.05	24.46	21.08	21.73	20.29	26.82	15.91	20.97	23.01	21.28	20.32	22.95	38.6	33.7	23.44	0	0	0	0	0	0	0	0	0	0	0	0	0	0	0	000000000000000	Pansuceptible
2013-02-02	S25530	C2	Kentucky	Channel Wastewater	Environment	Nc Mukwano Rd	N1	2014-06-12	23.9	25.97	21.21	20.31	21.12	23.53	6	6	26.03	6	6	23.61	11.66	34.67	24.47	0	0	0	0	0	1	0	1	1	0	1	1	0	0	0	000001101011000	S,Su,T,Cip,Na
2013-02-02	S25531	C2	Newport	Channel Wastewater	Environment	Nc Mukwano Rd	N1	2014-06-12	25.63	29.16	20.67	19.68	20.94	26.11	13.84	21.69	26.49	21.92	19.76	26.26	36.86	33.48	24.48	0	0	0	0	0	0	0	0	0	0	0	0	0	0	0	000000000000000	Pansuceptible
2013-02-02	S25532	C2	Kentucky	Channel Wastewater	Environment	Nc Mukwano Rd	N1	2014-06-12	24.81	8.55	20.67	19.73	21.05	20.93	10.89	23.56	26.34	6	6	25.25	10.74	32.91	24.94	0	0	0	0	0	1	1	0	1	0	1	1	0	0	0	010001100011000	C,S,Su,Cip,Na
2013-02-02	S25533	C2	Newport	Channel Wastewater	Environment	Nc Mukwano Rd	N1	2014-06-12	26.62	28.5	21.47	20.86	21.74	26.05	14.83	23.83	27.41	23.44	20.29	26.13	39.18	34.81	27.17	0	0	0	0	0	0	0	0	0	0	0	0	0	0	0	000000000000000	Pansuceptible
2013-02-02	S25534	C2	Kentucky	Channel Wastewater	Environment	Nc Mukwano Rd	N1	2014-06-12	25.44	25.93	20.94	21.33	21.78	21.55	6	6	26.52	6	6	25.71	11.72	32.9	24.26	0	0	0	0	0	1	0	1	1	0	1	1	0	0	0	000001101011000	S,Su,T,Cip,Na
2013-02-02	S25535	C2	Newport	Channel Wastewater	Environment	Nc Mukwano Rd	N1	2014-06-12	24.77	28.86	22.17	20.56	22.36	29.14	15.1	25.08	28.28	24.4	21.27	25.23	39.5	38.37	25.69	0	0	0	0	0	0	0	0	0	0	0	0	0	0	0	000000000000000	Pansuceptible
2013-02-02	S25582	B	Heidelberg	Channel Wastewater	Environment	Nc Mukwano Rd	N1	2014-06-12	24.5	27.29	19.86	19.63	20.39	28.28	13.26	23.17	26.9	22.83	18.95	23.9	34.82	34.57	25.99	0	0	0	0	0	0	0	0	0	0	0	0	0	0	0	000000000000000	Pansuceptible
2013-02-02	S25583	E4	Senftenberg	Channel Wastewater	Environment	Nc Mukwano Rd	N1	2014-06-12	24.63	26.54	21.01	19.63	21.22	25.46	14.4	22.24	26.2	22.48	17.42	24.84	39.5	33.99	23.41	0	0	0	0	0	0	0	0	0	0	0	0	0	0	0	000000000000000	Pansuceptible
2013-02-02	S25584	E4	Senftenberg	Channel Wastewater	Environment	Nc Mukwano Rd	N1	2014-06-12	23.2	26.09	21.16	17.15	20.76	25.81	12.85	21.22	25.52	20.35	19.55	24.95	37.79	31.95	25.21	0	0	0	0	0	0	0	0	0	0	0	0	0	0	0	000000000000000	Pansuceptible
2013-02-02	S25585	E4	Senftenberg	Channel Wastewater	Environment	Nc Mukwano Rd	N1	2014-06-12	21.14	21.91	18.24	17.65	19.62	27.16	12.61	24.16	21.34	20.64	14.15	20.22	38.63	32.19	21.16	0	0	0	0	0	0	0	0	0	0	0	0	0	0	0	000000000000000	Pansuceptible
2013-02-02	S25587	E4	Senftenberg	Channel Wastewater	Environment	Nc Mukwano Rd	N1	2014-06-12	6	23.48	19.09	17.39	19	24.72	14.16	21.74	24.58	21.7	14.06	22.38	39.19	33.9	22.71	1	0	0	0	0	0	0	0	0	0	0	0	0	0	0	100000000000000	Amp
2013-02-02	S25588	E4	Senftenberg	Channel Wastewater	Environment	Nc Mukwano Rd	N1	2014-06-12	20.51	25.16	18.95	15.06	19.19	6	13.47	6	27.89	13.28	6	22.26	19.56	35.66	24.17	0	0	0	0	0	0	0	1	1	1	0	0	0	0	0	000000111000000	Su,Sx,T
2013-02-02	S25589	E4	Senftenberg	Channel Wastewater	Environment	Nc Mukwano Rd	N1	2014-06-12	23.81	25.09	20.97	19.05	21.25	26.96	14.49	22.51	25.61	23.09	18.19	23.37	39.28	33.99	23.99	0	0	0	0	0	0	0	0	0	0	0	0	0	0	0	000000000000000	Pansuceptible
2013-02-02	S25590	E4	Senftenberg	Channel Wastewater	Environment	Nc Mukwano Rd	N1	2014-06-12	20.5	26.6	19.96	14.72	19.22	6	12.48	6	26.97	12.54	6	23.11	19.04	36.16	23.07	0	0	0	0	0	0	0	1	1	1	0	1	0	0	0	000000111001000	Su,Sx,T,Na
2013-02-02	S25591	E4	Senftenberg	Channel Wastewater	Environment	Nc Mukwano Rd	N1	2014-06-12	23.79	26.72	21.08	19.59	20.85	25.76	13.29	21.25	26.38	20.83	19.46	25.13	37.74	34.09	24.35	0	0	0	0	0	0	0	0	0	0	0	0	0	0	0	000000000000000	Pansuceptible
2013-02-25	S25738	B	Heidelberg	Channel Wastewater	Environment	Nc Mukwano Rd	N1	2014-06-12	26.14	28.6	21.96	20.18	22.43	27.84	11.58	22.61	26.96	20.56	18.55	25.9	36.88	35.39	25.84	0	0	0	0	0	0	0	0	0	0	0	0	0	0	0	000000000000000	Pansuceptible
2013-02-25	S25739	B	Stanleyville	Channel Wastewater	Environment	Nc Mukwano Rd	N1	2014-06-12	24.71	26.65	21.26	18.81	20.73	25.98	12.52	21.76	26.61	20.05	22.27	26.88	34.52	34.44	25.36	0	0	0	0	0	0	0	0	0	0	0	0	0	0	0	000000000000000	Pansuceptible
2013-02-25	S25740	T	II 42:r:-	Channel Wastewater	Environment	Nc Mukwano Rd	N1	2014-06-12	24.62	24.97	22.03	20.27	21.56	26.28	11.1	22.22	26.44	22.32	23.31	25.05	36.8	33.08	24.26	0	0	0	0	0	0	0	0	0	0	0	0	0	0	0	000000000000000	Pansuceptible
2013-02-25	S25741	B	Stanleyville	Channel Wastewater	Environment	Nc Mukwano Rd	N1	2014-06-12	24.94	27.15	21.47	20.29	21.21	25.28	13.5	20.35	26.8	20.5	23.5	27.06	33.96	34.66	26.14	0	0	0	0	0	0	0	0	0	0	0	0	0	0	0	000000000000000	Pansuceptible
2013-02-25	S25743	B	Haifa	Channel Wastewater	Environment	Nc Luzira	N3	2014-06-12	25.39	25.84	20.64	19.75	20.74	6	11.53	6	26.46	6	6	26.79	27.23	35.77	24.16	0	0	0	0	0	0	0	1	1	1	0	1	0	0	0	000000111001000	Su,Sx,T,Na
2013-02-25	S25744	T	II 42:r:-	Channel Wastewater	Environment	Nc Luzira	N3	2014-05-30	22.64	23.12	19.38	20.39	19.54	25.65	11.82	21.6	24.78	21.75	22.93	23.9	35.38	31.27	21.74	0	0	0	0	0	0	0	0	0	0	0	0	0	0	0	000000000000000	Pansuceptible
2013-02-25	S25745	B	Typhimurium	Channel Wastewater	Environment	Nc Luzira	N3	2014-06-12	24.93	27.92	22.53	20.77	21.15	26.38	13.96	23.18	26.78	21.79	22.07	27.35	39.24	36.09	24.07	0	0	0	0	0	0	0	0	0	0	0	0	0	0	0	000000000000000	Pansuceptible
2013-12-12	S26582	B	Stanleyville	Channel Wastewater	Environment	Nc Luzira	N3	2014-03-20	6	26.56	22.02	20.54	21.83	6	12.82	6	21.45	22.27	6	25.06	34.07	32.39	24.39	1	0	0	0	0	0	0	1	1	1	0	0	0	0	0	100000111000000	Amp,Su,Sx,T
2013-12-12	S26583	B	Stanleyville	Channel Wastewater	Environment	Nc Luzira	N3	2014-03-20	6	24.71	20.7	19.91	20.84	6	12.1	6	22.35	21.87	6	23.16	32.65	31.95	24.43	1	0	0	0	0	0	0	1	1	1	0	0	0	0	0	100000111000000	Amp,Su,Sx,T
2013-12-12	S26584	B	Stanleyville	Channel Wastewater	Environment	Nc Luzira	N3	2014-03-20	22.87	23.85	20.22	19.02	20.41	26.14	14.82	22.82	25.63	21.46	6	23.89	32.23	31.46	23.95	0	0	0	0	0	0	0	0	1	0	0	0	0	0	0	000000100000000	Su
2013-12-12	S26585	B	Stanleyville	Channel Wastewater	Environment	Nc Luzira	N3	2014-03-20	22.69	23.9	20.34	20.14	20.37	26.6	14.36	21.83	24.86	21.82	6	22.97	31.11	31.99	23.97	0	0	0	0	0	0	0	0	1	0	0	0	0	0	0	000000100000000	Su
2013-12-12	S26586	B	Stanleyville	Channel Wastewater	Environment	Nc Luzira	N3	2014-03-20	24.11	25.11	20.52	20	20.76	28.36	14.84	21.87	25.92	23.09	6	22.99	30.86	30.51	23.49	0	0	0	0	0	0	0	0	1	0	0	0	0	0	0	000000100000000	Su
2013-12-12	S26587	B	Stanleyville	Channel Wastewater	Environment	Nc Luzira	N3	2014-03-20	24.02	25.54	20.48	19.84	21.09	27.6	14.22	21.7	25.15	22.47	6	23.36	33.67	31.4	23.95	0	0	0	0	0	0	0	0	1	0	0	0	0	0	0	000000100000000	Su
2013-12-12	S26588	B	Stanleyville	Channel Wastewater	Environment	Nc Luzira	N3	2014-03-20	23.69	24.6	20.07	19.64	20.46	26.88	14.05	22.74	26.06	21.77	16.88	23.9	31.02	32.73	24.95	0	0	0	0	0	0	0	0	0	0	0	0	0	0	0	000000000000000	Pansuceptible
2013-12-12	S26589	B	Stanleyville	Channel Wastewater	Environment	Nc Luzira	N3	2014-03-20	22.06	22.53	21.34	19.39	20.22	26.81	14.62	22.23	24.85	21.5	6	23.24	33.06	29.93	24.02	0	0	0	0	0	0	0	0	1	0	0	0	0	0	0	000000100000000	Su
2013-12-12	S26590	B	Stanleyville	Channel Wastewater	Environment	Nc Luzira	N3	2014-03-20	23.13	22.26	19.7	19.96	19.96	27.15	14	21.98	24.85	21.25	6	22.44	29.93	31.93	24.54	0	0	0	0	0	0	0	0	1	0	0	0	0	0	0	000000100000000	Su
2013-12-12	S26591	B	Stanleyville	Channel Wastewater	Environment	Nc Luzira	N3	2014-03-20	23.54	24.47	21.37	20.96	21.92	28.15	15.73	23.41	25.84	22.27	6	21.08	30.95	30.84	25.54	0	0	0	0	0	0	0	0	1	0	0	0	0	0	0	000000100000000	Su
2013-12-12	S26592	B	Stanleyville	Channel Wastewater	Environment	Nc Luzira	N3	2014-03-20	23.23	24.03	20.89	19.75	22.16	26.81	14.61	21.75	24.1	20.37	6	23.32	31.65	33.19	25.22	0	0	0	0	0	0	0	0	1	0	0	0	0	0	0	000000100000000	Su
2013-12-12	S26593	B	Stanleyville	Channel Wastewater	Environment	Nc Luzira	N3	2014-03-20	24.17	24.95	22.15	21.27	21.69	26.18	14.98	22.59	25.25	20.96	6	22.65	30.85	32.08	24.82	0	0	0	0	0	0	0	0	1	0	0	0	0	0	0	000000100000000	Su
2013-12-12	S26594	B	Stanleyville	Channel Wastewater	Environment	Nc Luzira	N3	2014-03-20	23.49	24.28	20.91	20.12	21.08	28.01	15.88	21.89	25.89	21.97	17.7	23.29	31.54	34.17	26.25	0	0	0	0	0	0	0	0	0	0	0	0	0	0	0	000000000000000	Pansuceptible
2014-01-14	S26595	C2	Newport	Channel Wastewater	Environment	Nc Luzira	N3	2014-03-20	23.46	26.88	23.64	22.63	24.09	30.49	15	22.8	26.1	24.09	6	22.92	33.41	32.12	24.98	0	0	0	0	0	0	0	0	1	0	0	0	0	0	0	000000100000000	Su
2014-01-14	S26596	D1	Enteritidis	Channel Wastewater	Environment	Nc Luzira	N3	2014-03-20	25.65	26.98	24.22	23.06	23.93	17.72	18.97	24.16	25.77	22.72	6	25.1	32.06	34.19	26.11	0	0	0	0	0	0	0	0	1	0	0	0	0	0	0	000000100000000	Su
2014-01-14	S26597	Rough	Unknown	Channel Wastewater	Environment	Nc Luzira	N3	2014-03-20	3.43	25.36	22.01	22.39	22.34	30.34	16.11	23.35	25.52	6	19.38	24.43	25.77	27.98	24.6	1	0	0	0	0	0	0	0	0	0	0	1	0	0	0	100000000001000	Amp,Na
2014-01-14	S26598	Rough	Unknown	Channel Wastewater	Environment	Nc Luzira	N3	2014-03-20	23.13	24.64	22.34	21.76	22.39	29.89	15.16	24.95	27.6	6	17.36	25.87	27.78	30.61	25.27	0	0	0	0	0	0	0	0	0	0	0	1	0	0	0	000000000001000	Na
2014-01-14	S26599	Rough	Unknown	Channel Wastewater	Environment	Nc Luzira	N3	2014-03-20	23.28	24.97	23.18	20.19	21.54	29.47	15.44	22.44	26.25	6	20.74	25.47	26.5	30.75	26.22	0	0	0	0	0	0	0	0	0	0	0	1	0	0	0	000000000001000	Na
2014-01-14	S26600	Rough	Unknown	Channel Wastewater	Environment	Nc Luzira	N3	2014-03-20	22.59	24.68	23.31	21.15	22.26	28.97	15.74	23.17	27.66	6	6	25.15	26.3	33.5	25.99	0	0	0	0	0	0	0	0	1	0	0	1	0	0	0	000000100001000	Su,Na
2014-01-14	S26601	D1	Enteritidis	Channel Wastewater	Environment	Nc Luzira	N3	2014-03-20	25.71	27.48	24.91	23.25	24.63	18.74	18.11	23.25	26.84	22.08	6	25.64	31.05	33.7	24.81	0	0	0	0	0	0	0	0	1	0	0	0	0	0	0	000000100000000	Su
2014-01-14	S26602	Rough	Unknown	Channel Wastewater	Environment	Nc Luzira	N3	2014-03-20	23.89	24.89	21.18	19.87	20.24	28.03	14.41	21.7	25.64	6	6	24.74	26.35	32.08	25.56	0	0	0	0	0	0	0	0	1	0	0	1	0	0	0	000000100001000	Su,Na
2014-01-14	S26603	D1	Enteritidis	Channel Wastewater	Environment	Nc Luzira	N3	2014-03-20	25.01	25.98	21.23	20.17	22.6	19.93	18.3	24.48	25.19	22.19	6	25.94	31.48	34.21	24.47	0	0	0	0	0	0	0	0	1	0	0	0	0	0	0	000000100000000	Su
2014-02-06	S26604	F	Chandans	Channel Wastewater	Environment	Nc Luzira	N3	2014-03-20	23.47	24.53	20.61	19.28	21.12	25.06	13.96	22.07	26.22	22.72	6	24.58	30.48	31.68	24.66	0	0	0	0	0	0	0	0	1	0	0	0	0	0	0	000000100000000	Su
2014-02-06	S26605	F	Chandans	Channel Wastewater	Environment	Nc Luzira	N3	2014-03-20	25.12	26.91	20.54	19.17	19.92	27.17	16.62	23.45	26.87	24.01	6	25.47	32.64	33.62	24.31	0	0	0	0	0	0	0	0	1	0	0	0	0	0	0	000000100000000	Su
2014-02-06	S26606	F	Chandans	Channel Wastewater	Environment	Nc Luzira	N3	2014-03-20	25.02	26.35	20.02	20.08	19.47	26.77	15.54	24.7	23.73	23.72	6	24.56	32.49	34.68	25.55	0	0	0	0	0	0	0	0	1	0	0	0	0	0	0	000000100000000	Su
2014-02-06	S26607	F	Chandans	Channel Wastewater	Environment	Nc Luzira	N3	2014-03-20	25.32	26.78	19.98	19.18	19.88	26.7	15.62	24.34	26.74	22.65	6	22.71	30.37	33.74	24.94	0	0	0	0	0	0	0	0	1	0	0	0	0	0	0	000000100000000	Su
2014-02-06	S26608	F	Chandans	Channel Wastewater	Environment	Nc Luzira	N3	2014-03-20	25.59	26.41	20.13	19.84	21.48	27.3	17.24	23.9	26.84	23.53	6	24.41	31.98	33.2	26.43	0	0	0	0	0	0	0	0	1	0	0	0	0	0	0	000000100000000	Su
2014-02-06	S26609	F	Chandans	Channel Wastewater	Environment	Nc Luzira	N3	2014-03-20	23.15	25.51	20.74	19.54	20.7	25.97	16.6	23.76	27.16	23.26	6	23.56	30.42	32.35	25.04	0	0	0	0	0	0	0	0	1	0	0	0	0	0	0	000000100000000	Su
2014-02-06	S26610	F	Chandans	Channel Wastewater	Environment	Nc Luzira	N3	2014-03-20	23.86	25.64	19.38	19.84	20.74	27.03	16.25	23.75	25.81	23.83	6	25.22	31.09	32.45	24.35	0	0	0	0	0	0	0	0	1	0	0	0	0	0	0	000000100000000	Su
2014-02-06	S26611	F	Chandans	Channel Wastewater	Environment	Nc Luzira	N3	2014-03-20	23.84	25.1	20.69	20.2	21.62	27.27	17.09	23.27	25.79	22.63	6	25.26	31.86	32.96	24.71	0	0	0	0	0	0	0	0	1	0	0	0	0	0	0	000000100000000	Su
2014-02-06	S26612	F	Chandans	Channel Wastewater	Environment	Nc Luzira	N3	2014-03-20	24.64	25.69	21.48	22.05	21.25	27.94	17.36	23.71	25.84	24.27	6	25.19	32.06	33.08	24.64	0	0	0	0	0	0	0	0	1	0	0	0	0	0	0	000000100000000	Su
2014-02-06	S26613	E4	Senftenberg	Channel Wastewater	Environment	Nc Luzira	N3	2014-03-20	24.72	25.66	21.82	21.06	22.59	29.63	15.82	23.62	25.69	13.06	19.27	24.74	23.56	30.74	23.5	0	0	0	0	0	0	0	0	0	0	0	0	0	0	0	000000000000000	Pansuceptible
2014-02-06	S26614	B	Heidelberg	Channel Wastewater	Environment	Nc Luzira	N3	2014-03-20	23.84	25.28	20.44	21.02	21.66	29.68	15.41	23.87	26.1	23.21	6	23.07	30.2	32.4	24.37	0	0	0	0	0	0	0	0	1	0	0	0	0	0	0	000000100000000	Su
2014-02-06	S26615	E4	Senftenberg	Channel Wastewater	Environment	Nc Luzira	N3	2014-03-20	24.77	25.95	22.89	21.7	22.39	28.76	15.81	23.14	25.24	13.11	17.08	24.1	21.44	32.2	23.42	0	0	0	0	0	0	0	0	0	0	0	0	0	0	0	000000000000000	Pansuceptible
2014-02-06	S26616	B	Heidelberg	Channel Wastewater	Environment	Nc Luzira	N3	2014-03-20	23.64	24.74	21.25	19.51	20.61	28.35	14.15	23.67	23.67	22	6	22.73	27.82	33.06	25.54	0	0	0	0	0	0	0	0	1	0	0	0	0	0	0	000000100000000	Su
2014-02-06	S26617	E4	Senftenberg	Channel Wastewater	Environment	Nc Luzira	N3	2014-03-20	23.75	24.64	21.71	20.66	21.54	29.06	17.07	23.69	26.22	12.12	15.29	22.88	21.53	31.58	23.51	0	0	0	0	0	0	0	0	0	0	0	1	0	0	0	000000000001000	Na
2014-02-06	S26618	E4	Senftenberg	Channel Wastewater	Environment	Nc Luzira	N3	2014-03-20	24.62	25.59	22.76	20.41	22.8	27.78	16.39	23.32	25	12.49	18.53	24.37	22.39	28.85	23.71	0	0	0	0	0	0	0	0	0	0	0	1	0	0	0	000000000001000	Na
