# Supplementary material for: Potential Sources and Transmission of Salmonella and Antimicrobial Resistance in Kampala, Uganda
Source: PLoS One. 2016 Mar 21;11(3):e0152130. doi: 10.1371/journal.pone.0152130 (PMC4801205; doi:10.1371/journal.pone.0152130)
Supplement: S4 File — The agar dilution assay was performed using 15 antimicrobials and results are recorded as 0 (susceptible) or 1 (resistant). Snum, Salmonella bank number; A, ampicillin; C, chloramphenicol; Gen, gentamicin; K, kanamycin; An, amikacin; S, streptomycin; Su, sulfisoxazole; Sx, trimethoprim/sulfamethoxazole; T, tetracycline; Amc, amoxicillin/clavulanic acid; Na, nalidixic acid; Cip, ciprofloxacin; Xnl, ceftiofur; Fox, cefoxitin; Tax, cefotaxime. (XLSX) [file pone.0152130.s004.xlsx]

## Sheet: Sheet1
Snum	Plate_no	A	C	Gen	K	An	Sx	S	T	Amc	Na	Su	Xnl	Cip	Tax	Fox	Concatenated antimicrobial resistance	Antimicrobial resistance profile
S24593	# 1	0	0	0	0	0	0	0	0	0	0	0	0	0	0	0	000000000000000	Pansusceptible
S24594	# 1	0	0	0	0	0	0	0	0	0	0	0	0	0	0	0	000000000000000	Pansusceptible
S24595	# 1	0	0	0	0	0	0	0	0	0	0	0	0	0	0	0	000000000000000	Pansusceptible
S24596	# 1	0	0	0	0	0	0	0	0	0	0	0	0	0	0	0	000000000000000	Pansusceptible
S24597	# 1	0	0	0	0	0	0	0	0	0	0	0	0	0	0	0	000000000000000	Pansusceptible
S24598	# 1	0	0	0	0	0	0	0	0	0	0	0	0	0	0	0	000000000000000	Pansusceptible
S24599	# 1	0	0	0	0	0	0	0	0	0	0	0	0	0	0	0	000000000000000	Pansusceptible
S24600	# 1	0	0	0	0	0	0	0	0	0	0	0	0	0	0	0	000000000000000	Pansusceptible
S24601	# 1	0	0	0	0	0	0	0	0	0	0	0	0	0	0	0	000000000000000	Pansusceptible
S24602	# 1	0	0	0	0	0	0	0	0	0	0	0	0	0	0	0	000000000000000	Pansusceptible
S24603	# 1	0	0	0	0	0	0	0	0	0	0	0	0	0	0	0	000000000000000	Pansusceptible
S24604	# 1	0	0	0	0	0	0	0	0	0	0	0	0	0	0	0	000000000000000	Pansusceptible
S24605	# 1	0	0	0	0	0	0	0	0	0	0	0	0	0	0	0	000000000000000	Pansusceptible
S24606	# 1	0	0	0	0	0	0	0	0	0	0	0	0	0	0	0	000000000000000	Pansusceptible
S24607	# 1	0	0	0	0	0	0	0	0	0	0	0	0	0	0	0	000000000000000	Pansusceptible
S24608	# 1	0	0	0	0	0	0	0	0	0	0	0	0	0	0	0	000000000000000	Pansusceptible
S24609	# 1	0	0	0	0	0	0	0	0	0	0	0	0	0	0	0	000000000000000	Pansusceptible
S24610	# 1	0	0	0	0	0	0	0	0	0	0	0	0	0	0	0	000000000000000	Pansusceptible
S24611	# 1	0	0	0	0	0	0	0	0	0	0	0	0	0	0	0	000000000000000	Pansusceptible
S24612	# 1	0	0	0	0	0	0	0	0	0	0	0	0	0	0	0	000000000000000	Pansusceptible
S24614	# 1	0	0	0	0	0	0	0	0	0	0	0	0	0	0	0	000000000000000	Pansusceptible
S24615	# 1	0	0	0	0	0	0	0	0	0	0	0	0	0	0	0	000000000000000	Pansusceptible
S24616	# 1	0	0	0	0	0	0	0	0	0	0	0	0	0	0	0	000000000000000	Pansusceptible
S24617	# 1	0	0	0	0	0	0	0	0	0	0	0	0	0	0	0	000000000000000	Pansusceptible
S24618	# 1	0	0	0	0	0	0	0	0	0	0	0	0	0	0	0	000000000000000	Pansusceptible
S24619	# 1	0	0	0	0	0	0	0	0	0	0	0	0	0	0	0	000000000000000	Pansusceptible
S24620	# 1	0	0	0	0	0	0	0	0	0	0	0	0	0	0	0	000000000000000	Pansusceptible
S24621	# 1	0	0	0	0	0	0	0	0	0	0	0	0	0	0	0	000000000000000	Pansusceptible
S24622	# 1	0	0	0	0	0	0	0	0	0	0	0	0	0	0	0	000000000000000	Pansusceptible
S24623	# 1	0	0	0	0	0	0	0	0	0	0	0	0	0	0	0	000000000000000	Pansusceptible
S24624	# 1	0	0	0	0	0	0	0	0	0	0	0	0	0	0	0	000000000000000	Pansusceptible
S24625	# 1	0	0	0	0	0	0	0	0	0	0	0	0	0	0	0	000000000000000	Pansusceptible
S24626	# 1	0	0	0	0	0	0	0	0	0	0	0	0	0	0	0	000000000000000	Pansusceptible
S24642	# 1	0	0	0	1	0	1	0	1	0	1	0	0	0	0	0	000010011001000	K,Sx,T,Na
S24643	# 1	0	0	0	0	0	0	0	0	0	0	0	0	0	0	0	000000000000000	Pansusceptible
S24644	# 1	0	0	0	1	0	1	1	1	0	1	1	0	0	0	0	000011111001000	K,S,Su,Sx,T,Na
S24645	# 1	0	0	0	1	0	1	1	1	0	1	1	0	0	0	0	000011111001000	K,S,Su,Sx,T,Na
S24646	# 1	0	0	0	1	0	1	1	1	0	1	1	0	0	0	0	000011111001000	K,S,Su,Sx,T,Na
S24647	# 1	0	0	0	1	0	1	1	1	0	1	1	0	0	0	0	000011111001000	K,S,Su,Sx,T,Na
S24648	# 1	0	0	0	1	0	1	1	1	0	1	1	0	0	0	0	000011111001000	K,S,Su,Sx,T,Na
S24649	# 1	0	0	0	0	0	0	0	0	0	0	0	0	0	0	0	000000000000000	Pansusceptible
S24650	# 1	0	0	0	0	0	0	0	1	0	0	0	0	0	0	0	000000001000000	T
S24651	# 1	0	0	0	0	0	0	0	0	0	0	0	0	0	0	0	000000000000000	Pansusceptible
S24652	# 1	0	0	0	0	0	0	0	0	0	0	0	0	0	0	0	000000000000000	Pansusceptible
S24654	# 1	0	0	0	0	0	0	0	0	0	0	0	0	0	0	0	000000000000000	Pansusceptible
S24655	# 1	0	0	0	0	0	1	0	0	0	0	1	0	0	0	0	000000110000000	Su,Sx
S24656	# 1	0	0	0	0	0	0	0	0	0	0	0	0	0	0	0	000000000000000	Pansusceptible
S24657	# 1	0	0	0	0	0	0	0	0	0	0	0	0	0	0	0	000000000000000	Pansusceptible
S24658	# 1	0	0	0	0	0	0	0	0	0	0	0	0	0	0	0	000000000000000	Pansusceptible
S24659	# 1	0	0	0	0	0	0	0	0	0	0	0	0	0	0	0	000000000000000	Pansusceptible
S24660	# 1	0	0	0	0	0	0	0	0	0	0	0	0	0	0	0	000000000000000	Pansusceptible
S24661	# 1	0	0	0	0	0	0	0	0	0	0	0	0	0	0	0	000000000000000	Pansusceptible
S24662	# 1	0	0	0	0	0	0	0	0	0	0	0	0	0	0	0	000000000000000	Pansusceptible
S24663	# 1	0	0	0	0	0	0	0	0	0	0	0	0	0	0	0	000000000000000	Pansusceptible
S24664	# 1	0	0	0	0	0	0	0	0	0	0	0	0	0	0	0	000000000000000	Pansusceptible
S24665	# 1	0	0	0	0	0	0	0	0	0	0	0	0	0	0	0	000000000000000	Pansusceptible
S24666	# 1	0	0	0	0	0	0	0	0	0	0	0	0	0	0	0	000000000000000	Pansusceptible
S24667	# 1	0	0	0	0	0	0	0	0	0	0	0	0	0	0	0	000000000000000	Pansusceptible
S24668	# 1	0	0	0	0	0	0	0	0	0	0	0	0	0	0	0	000000000000000	Pansusceptible
S24669	# 1	0	0	0	0	0	0	0	0	0	0	0	0	0	0	0	000000000000000	Pansusceptible
S24670	# 1	0	0	0	0	0	0	0	0	0	0	0	0	0	0	0	000000000000000	Pansusceptible
S24671	# 1	0	0	0	0	0	0	0	0	0	0	0	0	0	0	0	000000000000000	Pansusceptible
S24672	# 1	0	0	0	0	0	0	0	0	0	0	0	0	0	0	0	000000000000000	Pansusceptible
S24673	# 1	0	0	0	0	0	0	0	0	0	0	0	0	0	0	0	000000000000000	Pansusceptible
S24674	# 1	0	0	0	0	0	0	0	0	0	0	0	0	0	0	0	000000000000000	Pansusceptible
S24675	# 1	0	0	0	0	0	0	0	0	0	0	0	0	0	0	0	000000000000000	Pansusceptible
S24676	# 1	0	0	0	0	0	0	0	0	0	0	0	0	0	0	0	000000000000000	Pansusceptible
S24677	# 1	0	0	0	0	0	0	0	0	0	0	0	0	0	0	0	000000000000000	Pansusceptible
S24678	# 1	0	0	0	0	0	0	0	0	0	0	0	0	0	0	0	000000000000000	Pansusceptible
S24679	# 1	0	0	0	0	0	0	0	0	0	0	0	0	0	0	0	000000000000000	Pansusceptible
S24680	# 1	0	0	0	0	0	0	0	0	0	0	0	0	0	0	0	000000000000000	Pansusceptible
S24681	# 1	0	0	0	0	0	0	0	0	0	0	0	0	0	0	0	000000000000000	Pansusceptible
S24682	# 2	0	0	0	0	0	0	0	0	0	0	0	0	0	0	0	000000000000000	Pansusceptible
S24683	# 2	0	0	0	0	0	0	0	0	0	0	0	0	0	0	0	000000000000000	Pansusceptible
S24684	# 2	0	0	0	0	0	0	0	0	0	0	0	0	0	0	0	000000000000000	Pansusceptible
S24685	# 2	0	0	0	0	0	0	0	0	0	0	0	0	0	0	0	000000000000000	Pansusceptible
S24686	# 2	0	0	0	0	0	0	0	0	0	0	0	0	0	0	0	000000000000000	Pansusceptible
S24687	# 2	0	0	0	0	0	0	0	0	0	0	0	0	0	0	0	000000000000000	Pansusceptible
S24688	# 2	0	0	0	0	0	0	0	0	0	0	0	0	0	0	0	000000000000000	Pansusceptible
S24689	# 2	0	0	0	0	0	0	0	0	0	0	0	0	0	0	0	000000000000000	Pansusceptible
S24690	# 2	0	0	0	0	0	0	0	0	0	0	0	0	0	0	0	000000000000000	Pansusceptible
S24691	# 2	0	0	0	0	0	0	0	0	0	0	0	0	0	0	0	000000000000000	Pansusceptible
S24692	# 2	0	0	0	0	0	0	0	0	0	0	0	0	0	0	0	000000000000000	Pansusceptible
S24693	# 2	0	0	0	0	0	0	0	0	0	0	0	0	0	0	0	000000000000000	Pansusceptible
S24694	# 2	0	0	0	0	0	0	0	0	0	0	0	0	0	0	0	000000000000000	Pansusceptible
S24695	# 2	0	0	0	0	0	0	0	0	0	0	0	0	0	0	0	000000000000000	Pansusceptible
S24696	# 2	0	0	0	0	0	0	0	0	0	0	0	0	0	0	0	000000000000000	Pansusceptible
S24697	# 2	0	0	0	0	0	0	0	0	0	0	0	0	0	0	0	000000000000000	Pansusceptible
S24698	# 2	0	0	0	0	0	0	0	0	0	0	0	0	0	0	0	000000000000000	Pansusceptible
S24699	# 2	0	0	0	0	0	0	0	0	0	0	0	0	0	0	0	000000000000000	Pansusceptible
S24700	# 2	0	0	0	0	0	0	0	0	0	0	0	0	0	0	0	000000000000000	Pansusceptible
S24701	# 2	0	0	0	0	0	0	0	0	0	0	0	0	0	0	0	000000000000000	Pansusceptible
S24702	# 2	0	0	0	0	0	0	0	0	0	0	0	0	0	0	0	000000000000000	Pansusceptible
S24703	# 2	0	0	0	0	0	0	0	0	0	0	0	0	0	0	0	000000000000000	Pansusceptible
S24704	# 2	0	0	0	0	0	0	0	0	0	0	0	0	0	0	0	000000000000000	Pansusceptible
S24705	# 2	0	0	0	0	0	0	0	0	0	0	0	0	0	0	0	000000000000000	Pansusceptible
S24706	# 2	0	0	0	0	0	0	0	0	0	0	0	0	0	0	0	000000000000000	Pansusceptible
S24707	# 2	0	0	0	0	0	0	0	0	0	0	0	0	0	0	0	000000000000000	Pansusceptible
S24708	# 2	0	0	0	0	0	0	0	0	0	0	0	0	0	0	0	000000000000000	Pansusceptible
S24709	# 2	0	0	0	0	0	0	0	0	0	0	0	0	0	0	0	000000000000000	Pansusceptible
S24710	# 2	0	0	0	0	0	0	0	0	0	0	0	0	0	0	0	000000000000000	Pansusceptible
S24711	# 2	0	0	0	0	0	0	0	0	0	0	0	0	0	0	0	000000000000000	Pansusceptible
S24712	# 2	0	0	0	0	0	0	0	0	0	0	0	0	0	0	0	000000000000000	Pansusceptible
S24713	# 2	0	0	0	0	0	0	0	0	0	0	0	0	0	0	0	000000000000000	Pansusceptible
S24714	# 2	0	0	0	0	0	0	0	0	0	0	0	0	0	0	0	000000000000000	Pansusceptible
S24715	# 2	0	0	0	0	0	0	0	0	0	0	0	0	0	0	0	000000000000000	Pansusceptible
S24716	# 2	0	0	0	0	0	0	0	0	0	0	0	0	0	0	0	000000000000000	Pansusceptible
S24717	# 2	0	0	0	0	0	0	0	0	0	0	0	0	0	0	0	000000000000000	Pansusceptible
S24718	# 2	0	0	0	0	0	0	0	0	0	0	0	0	0	0	0	000000000000000	Pansusceptible
S24719	# 2	0	0	0	0	0	0	0	0	0	0	0	0	0	0	0	000000000000000	Pansusceptible
S24720	# 2	0	0	0	0	0	0	0	0	0	0	0	0	0	0	0	000000000000000	Pansusceptible
S24721	# 2	0	0	0	0	0	0	0	0	0	0	0	0	0	0	0	000000000000000	Pansusceptible
S24722	# 2	0	0	0	0	0	0	0	0	0	0	0	0	0	0	0	000000000000000	Pansusceptible
S24723	# 2	0	0	0	0	0	0	0	0	0	0	0	0	0	0	0	000000000000000	Pansusceptible
S24724	# 2	0	0	0	0	0	1	0	1	0	1	1	0	0	0	0	000000111001000	Su,Sx,T,Na
S24725	# 2	0	0	0	0	0	1	0	1	0	1	1	0	0	0	0	000000111001000	Su,Sx,T,Na
S24726	# 2	0	0	0	0	0	1	0	1	0	1	1	0	0	0	0	000000111001000	Su,Sx,T,Na
S24729	# 2	0	0	0	0	0	1	0	1	0	1	1	0	0	0	0	000000111001000	Su,Sx,T,Na
S24730	# 2	0	0	0	0	0	1	0	1	0	1	1	0	0	0	0	000000111001000	Su,Sx,T,Na
S24731	# 2	0	0	0	0	0	1	0	1	0	1	1	0	0	0	0	000000111001000	Su,Sx,T,Na
S24732	# 2	0	0	0	0	0	1	0	1	0	1	1	0	0	0	0	000000111001000	Su,Sx,T,Na
S24733	# 2	0	0	0	0	0	1	0	1	0	1	1	0	0	0	0	000000111001000	Su,Sx,T,Na
S24734	# 2	0	0	0	0	0	1	0	1	0	1	1	0	0	0	0	000000111001000	Su,Sx,T,Na
S24735	# 2	0	0	0	0	0	1	0	1	0	1	1	0	0	0	0	000000111001000	Su,Sx,T,Na
S24736	# 2	0	0	0	0	0	1	0	1	0	1	1	0	0	0	0	000000111001000	Su,Sx,T,Na
S24737	# 2	0	0	0	0	0	1	0	1	0	1	1	0	0	0	0	000000111001000	Su,Sx,T,Na
S24738	# 2	0	0	0	0	0	1	0	1	0	1	1	0	0	0	0	000000111001000	Su,Sx,T,Na
S24739	# 2	0	0	0	0	0	1	0	1	0	1	1	0	0	0	0	000000111001000	Su,Sx,T,Na
S24740	# 2	0	0	0	0	0	1	0	1	0	1	1	0	0	0	0	000000111001000	Su,Sx,T,Na
S24741	# 2	0	0	0	0	0	1	0	1	0	1	1	0	0	0	0	000000111001000	Su,Sx,T,Na
S24742	# 2	0	0	0	0	0	1	0	1	0	1	1	0	0	0	0	000000111001000	Su,Sx,T,Na
S24743	# 2	0	0	0	0	0	1	0	1	0	1	1	0	0	0	0	000000111001000	Su,Sx,T,Na
S24744	# 2	0	0	0	0	0	1	0	1	0	1	1	0	0	0	0	000000111001000	Su,Sx,T,Na
S24745	# 2	0	0	0	0	0	1	0	1	0	1	1	0	0	0	0	000000111001000	Su,Sx,T,Na
S24746	# 2	0	0	0	0	0	1	0	1	0	1	1	0	0	0	0	000000111001000	Su,Sx,T,Na
S24747	# 2	0	0	0	0	0	1	0	1	0	1	1	0	0	0	0	000000111001000	Su,Sx,T,Na
S24748	# 2	0	0	0	0	0	1	0	1	0	1	1	0	0	0	0	000000111001000	Su,Sx,T,Na
S24749	# 2	0	0	0	0	0	1	0	1	0	1	1	0	0	0	0	000000111001000	Su,Sx,T,Na
S24750	# 2	0	0	0	0	0	1	0	1	0	1	1	0	0	0	0	000000111001000	Su,Sx,T,Na
S24751	# 2	0	0	0	0	0	0	0	0	0	0	0	0	0	0	0	000000000000000	Pansusceptible
S24752	# 2	0	0	0	0	0	0	0	0	0	0	0	0	0	0	0	000000000000000	Pansusceptible
S24753	# 2	0	0	0	0	0	0	0	0	0	0	0	0	0	0	0	000000000000000	Pansusceptible
S24754	# 2	0	0	0	0	0	0	0	0	0	0	0	0	0	0	0	000000000000000	Pansusceptible
S24755	# 2	0	0	0	0	0	0	0	0	0	0	0	0	0	0	0	000000000000000	Pansusceptible
S24756	#3	0	0	0	0	0	0	0	0	0	0	0	0	0	0	0	000000000000000	Pansusceptible
S24757	#3	0	0	0	0	0	0	0	0	0	0	0	0	0	0	0	000000000000000	Pansusceptible
S24758	#3	0	0	0	0	0	0	0	0	0	0	0	0	0	0	0	000000000000000	Pansusceptible
S24759	#3	0	0	0	0	0	0	0	0	0	0	0	0	0	0	0	000000000000000	Pansusceptible
S24760	#3	0	0	0	0	0	0	0	0	0	0	0	0	0	0	0	000000000000000	Pansusceptible
S24761	#3	0	0	0	0	0	0	0	0	0	0	0	0	0	0	0	000000000000000	Pansusceptible
S24762	#3	0	0	0	0	0	0	0	0	0	0	0	0	0	0	0	000000000000000	Pansusceptible
S24763	#3	0	0	0	0	0	0	0	0	0	0	0	0	0	0	0	000000000000000	Pansusceptible
S24764	#3	0	0	0	0	0	0	0	0	0	0	0	0	0	0	0	000000000000000	Pansusceptible
S24765	#3	0	0	0	0	0	0	0	0	0	0	0	0	0	0	0	000000000000000	Pansusceptible
S24766	#3	0	0	0	0	0	0	0	0	0	0	0	0	0	0	0	000000000000000	Pansusceptible
S24767	#3	0	0	0	0	0	0	0	0	0	0	0	0	0	0	0	000000000000000	Pansusceptible
S24768	#3	0	0	0	0	0	0	0	0	0	0	0	0	0	0	0	000000000000000	Pansusceptible
S24769	#3	0	0	0	0	0	0	0	0	0	0	0	0	0	0	0	000000000000000	Pansusceptible
S24771	#3	0	0	0	0	0	0	0	0	0	0	0	0	0	0	0	000000000000000	Pansusceptible
S24773	#3	0	0	0	0	0	0	0	0	0	0	0	0	0	0	0	000000000000000	Pansusceptible
S24774	#3	0	0	0	0	0	0	0	0	0	0	0	0	0	0	0	000000000000000	Pansusceptible
S24775	#3	0	0	0	0	0	0	0	0	0	0	0	0	0	0	0	000000000000000	Pansusceptible
S24776	#3	0	0	0	0	0	0	0	0	0	0	0	0	0	0	0	000000000000000	Pansusceptible
S24777	#3	0	0	0	0	0	0	0	0	0	0	0	0	0	0	0	000000000000000	Pansusceptible
S24778	#3	0	0	0	0	0	0	0	0	0	0	0	0	0	0	0	000000000000000	Pansusceptible
S24779	#3	0	0	0	0	0	0	0	0	0	0	0	0	0	0	0	000000000000000	Pansusceptible
S24780	#3	0	0	0	0	0	0	0	0	0	0	0	0	0	0	0	000000000000000	Pansusceptible
S24781	#3	0	0	0	0	0	0	0	0	0	0	0	0	0	0	0	000000000000000	Pansusceptible
S24782	#3	0	0	0	0	0	0	0	0	0	0	0	0	0	0	0	000000000000000	Pansusceptible
S24783	#3	0	0	0	0	0	0	0	0	0	0	0	0	0	0	0	000000000000000	Pansusceptible
S24784	#3	0	0	0	0	0	0	0	0	0	0	0	0	0	0	0	000000000000000	Pansusceptible
S24785	#3	0	0	0	0	0	0	0	0	0	0	0	0	0	0	0	000000000000000	Pansusceptible
S24786	#3	0	0	0	0	0	0	0	0	0	0	0	0	0	0	0	000000000000000	Pansusceptible
S24787	#3	0	0	0	0	0	0	0	0	0	0	0	0	0	0	0	000000000000000	Pansusceptible
S24788	#3	0	0	0	0	0	0	0	0	0	0	0	0	0	0	0	000000000000000	Pansusceptible
S24789	#3	0	0	0	0	0	0	0	0	0	0	0	0	0	0	0	000000000000000	Pansusceptible
S24790	#3	0	0	0	0	0	0	0	0	0	0	0	0	0	0	0	000000000000000	Pansusceptible
S24791	#3	0	0	0	0	0	0	0	0	0	0	0	0	0	0	0	000000000000000	Pansusceptible
S24792	#3	0	0	0	0	0	0	0	0	0	0	0	0	0	0	0	000000000000000	Pansusceptible
S24793	#3	0	0	0	0	0	0	1	1	0	0	1	0	0	0	0	000001101000000	S,Su,T
S24794	#3	0	0	0	0	0	0	0	0	0	0	0	0	0	0	0	000000000000000	Pansusceptible
S24795	#3	0	0	0	0	0	0	0	0	0	0	0	0	0	0	0	000000000000000	Pansusceptible
S24812	#3	0	0	0	0	0	0	0	0	0	0	0	0	0	0	0	000000000000000	Pansusceptible
S24813	#3	0	0	0	0	0	0	0	0	0	0	0	0	0	0	0	000000000000000	Pansusceptible
S24814	#3	0	0	0	0	0	0	0	0	0	0	0	0	0	0	0	000000000000000	Pansusceptible
S24815	#3	0	0	0	0	0	0	0	0	0	0	0	0	0	0	0	000000000000000	Pansusceptible
S24816	#3	0	0	0	0	0	0	0	0	0	0	0	0	0	0	0	000000000000000	Pansusceptible
S24817	#3	0	0	0	0	0	0	0	0	0	0	0	0	0	0	0	000000000000000	Pansusceptible
S24818	#3	0	0	0	0	0	0	0	0	0	0	0	0	0	0	0	000000000000000	Pansusceptible
S24819	#3	0	0	0	0	0	0	0	0	0	0	0	0	0	0	0	000000000000000	Pansusceptible
S24820	#3	0	0	0	0	0	0	0	0	0	0	0	0	0	0	0	000000000000000	Pansusceptible
S24821	#3	0	0	0	0	0	0	0	0	0	0	0	0	0	0	0	000000000000000	Pansusceptible
S24822	#3	0	0	0	0	0	0	0	0	0	0	0	0	0	0	0	000000000000000	Pansusceptible
S24823	#3	0	0	0	0	0	0	0	0	0	0	0	0	0	0	0	000000000000000	Pansusceptible
S24824	#3	0	0	0	0	0	0	0	0	0	0	0	0	0	0	0	000000000000000	Pansusceptible
S24825	#3	0	0	0	0	0	0	0	0	0	0	0	0	0	0	0	000000000000000	Pansusceptible
S24826	#3	0	0	0	0	0	0	0	0	0	0	0	0	0	0	0	000000000000000	Pansusceptible
S24827	#3	0	0	0	0	0	0	0	0	0	0	0	0	0	0	0	000000000000000	Pansusceptible
S24828	#3	0	0	0	0	0	0	0	0	0	0	0	0	0	0	0	000000000000000	Pansusceptible
S24829	#3	0	0	0	0	0	0	0	0	0	0	0	0	0	0	0	000000000000000	Pansusceptible
S24830	#3	0	0	0	0	0	0	0	0	0	0	0	0	0	0	0	000000000000000	Pansusceptible
S24831	#3	0	0	0	0	0	0	0	0	0	0	0	0	0	0	0	000000000000000	Pansusceptible
S24832	#3	0	0	0	0	0	0	0	0	0	0	0	0	0	0	0	000000000000000	Pansusceptible
S24833	#3	0	0	0	0	0	0	0	0	0	0	0	0	0	0	0	000000000000000	Pansusceptible
S24834	#3	0	0	0	0	0	0	0	0	0	0	0	0	0	0	0	000000000000000	Pansusceptible
S24835	#3	0	0	0	0	0	0	0	0	0	0	0	0	0	0	0	000000000000000	Pansusceptible
S24836	#3	0	0	0	0	0	0	0	0	0	0	0	0	0	0	0	000000000000000	Pansusceptible
S24837	#3	0	0	0	0	0	0	0	0	0	0	0	0	0	0	0	000000000000000	Pansusceptible
S24838	#3	0	0	0	0	0	0	0	0	0	0	0	0	0	0	0	000000000000000	Pansusceptible
S24839	#3	0	0	0	0	0	0	0	0	0	0	0	0	0	0	0	000000000000000	Pansusceptible
S24840	#3	0	0	0	0	0	0	0	0	0	0	0	0	0	0	0	000000000000000	Pansusceptible
S24841	#3	0	0	0	0	0	0	0	0	0	0	0	0	0	0	0	000000000000000	Pansusceptible
S24842	#3	0	0	0	0	0	0	0	0	0	0	0	0	0	0	0	000000000000000	Pansusceptible
S24843	#3	0	0	0	0	0	0	0	0	0	0	0	0	0	0	0	000000000000000	Pansusceptible
S24844	#3	0	0	0	0	0	0	0	0	0	0	0	0	0	0	0	000000000000000	Pansusceptible
S24845	# 4	0	0	0	0	0	0	0	0	0	0	0	0	0	0	0	000000000000000	Pansusceptible
S24846	# 4	0	0	0	0	0	0	0	0	0	0	0	0	0	0	0	000000000000000	Pansusceptible
S24847	# 4	0	0	0	0	0	0	0	0	0	0	0	0	0	0	0	000000000000000	Pansusceptible
S24848	# 4	0	0	0	0	0	0	0	0	0	0	0	0	0	0	0	000000000000000	Pansusceptible
S24849	# 4	0	0	0	0	0	0	0	0	0	0	0	0	0	0	0	000000000000000	Pansusceptible
S24852	# 4	0	0	0	0	0	0	0	0	0	0	0	0	0	0	0	000000000000000	Pansusceptible
S24853	# 4	0	0	0	0	0	0	0	0	0	0	0	0	0	0	0	000000000000000	Pansusceptible
S24854	# 4	0	0	0	0	0	0	0	0	0	0	0	0	0	0	0	000000000000000	Pansusceptible
S24855	# 4	0	0	0	0	0	0	0	0	0	0	0	0	0	0	0	000000000000000	Pansusceptible
S24856	# 4	1	1	0	0	0	1	1	0	0	0	1	0	0	0	0	110001110000000	A,C,S,Su,Sx
S24857	# 4	1	1	0	0	0	1	1	0	0	0	1	0	0	0	0	110001110000000	A,C,S,Su,Sx
S24858	# 4	1	1	0	0	0	1	1	0	0	0	1	0	0	0	0	110001110000000	A,C,S,Su,Sx
S24859	# 4	0	0	0	0	0	0	0	0	0	0	0	0	0	0	0	000000000000000	Pansusceptible
S24860	# 4	0	0	0	0	0	0	0	0	0	0	0	0	0	0	0	000000000000000	Pansusceptible
S24861	# 4	0	0	0	0	0	0	0	0	0	0	0	0	0	0	0	000000000000000	Pansusceptible
S24862	# 4	0	0	0	0	0	0	0	0	0	0	0	0	0	0	0	000000000000000	Pansusceptible
S24864	# 4	1	1	0	0	0	1	1	0	0	0	1	0	0	0	0	110001110000000	A,C,S,Su,Sx
S24865	# 4	0	0	0	0	0	0	0	0	0	0	0	0	0	0	0	000000000000000	Pansusceptible
S24866	# 4	0	0	0	0	0	0	0	0	0	0	0	0	0	0	0	000000000000000	Pansusceptible
S24867	# 4	0	0	0	0	0	0	0	0	0	0	0	0	0	0	0	000000000000000	Pansusceptible
S24868	# 4	0	0	0	0	0	0	0	0	0	0	0	0	0	0	0	000000000000000	Pansusceptible
S24869	# 4	0	0	0	0	0	1	0	0	0	1	1	0	0	0	0	000000110001000	Su,Sx,Na
S24870	# 4	0	0	0	0	0	0	0	0	0	0	0	0	0	0	0	000000000000000	Pansusceptible
S24871	# 4	0	0	0	0	0	0	0	0	0	0	0	0	0	0	0	000000000000000	Pansusceptible
S24872	# 4	0	0	0	0	0	0	0	0	0	0	0	0	0	0	0	000000000000000	Pansusceptible
S24873	# 4	0	0	0	0	0	0	0	0	0	0	0	0	0	0	0	000000000000000	Pansusceptible
S24874	# 4	0	0	0	0	0	0	0	0	0	0	0	0	0	0	0	000000000000000	Pansusceptible
S24875	# 4	0	0	0	0	0	0	0	0	0	0	0	0	0	0	0	000000000000000	Pansusceptible
S24876	# 4	0	0	0	0	0	0	0	0	0	0	0	0	0	0	0	000000000000000	Pansusceptible
S24877	# 4	0	0	0	0	0	0	0	0	0	0	0	0	0	0	0	000000000000000	Pansusceptible
S24878	# 4	0	0	0	0	0	0	0	0	0	0	0	0	0	0	0	000000000000000	Pansusceptible
S24879	# 4	0	0	0	0	0	0	0	0	0	0	0	0	0	0	0	000000000000000	Pansusceptible
S24880	# 4	0	0	0	0	0	0	0	0	0	0	0	0	0	0	0	000000000000000	Pansusceptible
S24881	# 4	0	0	0	0	0	0	0	0	0	0	0	0	0	0	0	000000000000000	Pansusceptible
S24882	# 4	0	0	0	0	0	0	0	0	0	0	0	0	0	0	0	000000000000000	Pansusceptible
S24883	# 4	0	0	0	0	0	0	0	0	0	0	0	0	0	0	0	000000000000000	Pansusceptible
S24884	# 4	0	0	0	0	0	0	0	0	0	0	0	0	0	0	0	000000000000000	Pansusceptible
S24885	# 4	0	0	0	0	0	0	0	0	0	0	0	0	0	0	0	000000000000000	Pansusceptible
S24886	# 4	0	0	0	0	0	0	0	0	0	0	0	0	0	0	0	000000000000000	Pansusceptible
S24887	# 4	0	0	0	0	0	0	0	0	0	0	0	0	0	0	0	000000000000000	Pansusceptible
S24888	# 4	0	0	0	0	0	0	0	0	0	0	0	0	0	0	0	000000000000000	Pansusceptible
S24889	# 4	0	0	0	0	0	0	0	0	0	0	0	0	0	0	0	000000000000000	Pansusceptible
S24890	# 4	0	0	0	0	0	0	0	0	0	0	0	0	0	0	0	000000000000000	Pansusceptible
S24891	# 4	0	0	0	0	0	0	0	0	0	0	0	0	0	0	0	000000000000000	Pansusceptible
S24892	# 4	0	0	0	0	0	0	0	0	0	0	0	0	0	0	0	000000000000000	Pansusceptible
S24894	# 4	0	0	0	0	0	0	0	0	0	0	0	0	0	0	0	000000000000000	Pansusceptible
S24895	# 4	0	0	0	0	0	0	0	0	0	0	0	0	0	0	0	000000000000000	Pansusceptible
S24897	# 4	0	0	0	0	0	0	0	0	0	0	0	0	0	0	0	000000000000000	Pansusceptible
S25154	# 4	0	0	0	0	0	0	0	0	0	0	0	0	0	0	0	000000000000000	Pansusceptible
S25155	# 4	0	0	0	0	0	0	0	0	0	0	0	0	0	0	0	000000000000000	Pansusceptible
S25156	# 4	0	0	0	0	0	0	0	0	0	0	0	0	0	0	0	000000000000000	Pansusceptible
S25157	# 4	0	0	0	0	0	0	0	0	0	0	0	0	0	0	0	000000000000000	Pansusceptible
S25158	# 4	0	0	0	0	0	0	0	0	0	0	0	0	0	0	0	000000000000000	Pansusceptible
S25159	# 4	0	0	0	0	0	0	0	0	0	0	0	0	0	0	0	000000000000000	Pansusceptible
S25160	# 4	0	0	0	0	0	0	0	0	0	0	0	0	0	0	0	000000000000000	Pansusceptible
S25161	# 4	0	0	0	0	0	0	0	0	0	0	0	0	0	0	0	000000000000000	Pansusceptible
S25162	# 4	0	0	0	0	0	1	0	1	0	1	1	0	0	0	0	000000111001000	Su,Sx,T,Na
S25163	# 4	0	0	0	0	0	0	0	0	0	0	0	0	0	0	0	000000000000000	Pansusceptible
S25164	# 4	0	0	0	0	0	0	0	0	0	0	0	0	0	0	0	000000000000000	Pansusceptible
S25165	# 4	0	0	0	0	0	0	0	0	0	0	0	0	0	0	0	000000000000000	Pansusceptible
S25188	# 4	0	0	0	0	0	0	0	0	0	0	0	0	0	0	0	000000000000000	Pansusceptible
S25189	# 4	0	0	0	0	0	0	0	0	0	0	0	0	0	0	0	000000000000000	Pansusceptible
S25190	# 4	0	0	0	0	0	0	0	0	0	0	0	0	0	0	0	000000000000000	Pansusceptible
S25191	# 4	0	0	0	0	0	1	0	1	0	1	1	0	0	0	0	000000111001000	Su,Sx,T,Na
S25192	# 4	0	0	0	0	0	1	0	1	0	1	0	0	0	0	0	000000011001000	Sx,T,Na
S25193	# 4	0	0	0	0	0	0	0	0	0	0	0	0	0	0	0	000000000000000	Pansusceptible
S25194	# 4	0	0	0	0	0	0	0	0	0	0	0	0	0	0	0	000000000000000	Pansusceptible
S25195	# 4	0	0	0	0	0	0	0	0	0	1	0	0	0	0	0	000000000001000	Na
S25196	# 4	0	0	0	0	0	0	0	0	0	1	0	0	0	0	0	000000000001000	Na
S25197	# 4	0	0	0	0	0	0	0	0	0	1	0	0	0	0	0	000000000001000	Na
S25198	# 5	0	0	0	0	0	0	0	0	0	1	0	0	1	0	0	000000000011000	Cip,Na
S25199	# 5	0	0	0	0	0	0	0	0	0	1	0	0	1	0	0	000000000011000	Cip,Na
S25200	# 5	0	0	0	0	0	0	0	0	0	1	0	0	1	0	0	000000000011000	Cip,Na
S25201	# 5	0	0	0	0	0	0	0	0	0	1	0	0	1	0	0	000000000011000	Cip,Na
S25202	# 5	0	0	0	0	0	0	0	0	0	1	0	0	1	0	0	000000000011000	Cip,Na
S25203	# 5	0	0	0	0	0	0	0	0	0	0	0	0	0	0	0	000000000000000	Pansusceptible
S25212	# 5	0	0	0	0	0	0	0	0	0	0	0	0	0	0	0	000000000000000	Pansusceptible
S25213	# 5	0	0	0	0	0	0	0	0	0	0	0	0	0	0	0	000000000000000	Pansusceptible
S25214	# 5	0	0	0	0	0	0	0	0	0	0	0	0	0	0	0	000000000000000	Pansusceptible
S25215	# 5	0	0	0	0	0	0	0	0	0	0	0	0	0	0	0	000000000000000	Pansusceptible
S25216	# 5	0	0	0	0	0	0	0	0	0	0	0	0	0	0	0	000000000000000	Pansusceptible
S25217	# 5	0	0	0	0	0	0	0	0	0	0	0	0	0	0	0	000000000000000	Pansusceptible
S25218	# 5	0	0	0	0	0	0	0	0	0	0	0	0	0	0	0	000000000000000	Pansusceptible
S25219	# 5	0	0	0	0	0	0	0	0	0	0	0	0	0	0	0	000000000000000	Pansusceptible
S25220	# 5	0	0	0	0	0	0	0	0	0	0	0	0	0	0	0	000000000000000	Pansusceptible
S25221	# 5	0	0	0	0	0	0	0	0	0	0	0	0	0	0	0	000000000000000	Pansusceptible
S25222	# 5	0	0	0	0	0	0	0	0	0	0	0	0	0	0	0	000000000000000	Pansusceptible
S25223	# 5	0	0	0	0	0	0	0	0	0	0	0	0	0	0	0	000000000000000	Pansusceptible
S25224	# 5	0	0	0	0	0	0	0	0	0	0	0	0	0	0	0	000000000000000	Pansusceptible
S25225	# 5	0	0	0	0	0	0	0	0	0	0	0	0	0	0	0	000000000000000	Pansusceptible
S25226	# 5	0	0	0	0	0	0	0	0	0	0	0	0	0	0	0	000000000000000	Pansusceptible
S25227	# 5	0	0	0	0	0	0	0	0	0	0	0	0	0	0	0	000000000000000	Pansusceptible
S25228	# 5	0	0	0	0	0	0	0	0	0	0	0	0	0	0	0	000000000000000	Pansusceptible
S25257	# 5	0	0	0	0	0	0	0	0	0	0	0	0	0	0	0	000000000000000	Pansusceptible
S25258	# 5	0	0	0	0	0	1	0	1	0	1	1	0	0	0	0	000000111001000	Su,Sx,T,Na
S25259	# 5	0	0	0	0	0	0	0	0	0	0	0	0	0	0	0	000000000000000	Pansusceptible
S25260	# 5	0	0	0	0	0	0	0	0	0	0	0	0	0	0	0	000000000000000	Pansusceptible
S25261	# 5	0	0	0	0	0	1	0	0	0	1	0	0	0	0	0	000000010001000	Sx,Na
S25262	# 5	0	0	0	0	0	1	0	1	0	1	1	0	0	0	0	000000111001000	Su,Sx,T,Na
S25263	# 5	0	0	0	0	0	1	0	1	0	1	1	0	0	0	0	000000111001000	Su,Sx,T,Na
S25264	# 5	0	0	0	0	0	1	0	1	0	1	1	0	0	0	0	000000111001000	Su,Sx,T,Na
S25265	# 5	0	0	0	0	0	1	0	1	0	1	1	0	0	0	0	000000111001000	Su,Sx,T,Na
S25266	# 5	0	0	0	0	0	1	0	1	0	1	1	0	0	0	0	000000111001000	Su,Sx,T,Na
S25268	# 5	0	0	0	0	0	1	0	1	0	1	1	0	0	0	0	000000111001000	Su,Sx,T,Na
S25269	# 5	0	0	0	0	0	1	0	1	0	1	1	0	0	0	0	000000111001000	Su,Sx,T,Na
S25270	# 5	1	0	0	0	0	1	0	1	0	1	1	0	0	0	0	100000111001000	A,Su,Sx,T,Na
S25271	# 5	0	0	0	0	0	1	0	1	0	1	1	0	0	0	0	000000111001000	Su,Sx,T,Na
S25272	# 5	0	0	0	0	0	1	0	1	0	1	1	0	0	0	0	000000111001000	Su,Sx,T,Na
S25273	# 5	0	0	0	0	0	1	0	1	0	1	1	0	0	0	0	000000111001000	Su,Sx,T,Na
S25274	# 5	0	0	0	0	0	1	0	1	0	1	1	0	0	0	0	000000111001000	Su,Sx,T,Na
S25275	# 5	0	0	0	0	0	1	0	1	0	1	1	0	0	0	0	000000111001000	Su,Sx,T,Na
S25276	# 5	0	0	0	0	0	1	0	1	0	1	1	0	0	0	0	000000111001000	Su,Sx,T,Na
S25277	# 5	0	0	0	0	0	0	0	0	0	0	0	0	0	0	0	000000000000000	Pansusceptible
S25278	# 5	1	0	0	0	0	1	0	1	0	1	1	0	0	0	0	100000111001000	A,Su,Sx,T,Na
S25279	# 5	1	0	0	0	0	1	0	1	0	1	1	0	0	0	0	100000111001000	A,Su,Sx,T,Na
S25280	# 5	0	0	0	0	0	0	0	0	0	0	0	0	0	0	0	000000000000000	Pansusceptible
S25281	# 5	0	0	0	0	0	0	0	0	0	0	0	0	0	0	0	000000000000000	Pansusceptible
S25282	# 5	0	0	0	0	0	0	0	0	0	0	0	0	0	0	0	000000000000000	Pansusceptible
S25283	# 5	1	0	0	0	0	1	0	1	0	1	1	0	0	0	0	100000111001000	A,Su,Sx,T,Na
S25284	# 5	0	0	0	0	0	0	0	0	0	0	0	0	0	0	0	000000000000000	Pansusceptible
S25285	# 5	1	0	0	0	0	1	0	1	0	1	1	0	0	0	0	100000111001000	A,Su,Sx,T,Na
S25286	# 5	0	0	0	0	0	0	0	0	0	0	0	0	0	0	0	000000000000000	Pansusceptible
S25331	# 5	0	0	0	0	0	0	0	0	0	0	0	0	0	0	0	000000000000000	Pansusceptible
S25332	# 5	0	0	0	0	0	0	0	0	0	0	0	0	0	0	0	000000000000000	Pansusceptible
S25333	# 5	0	0	0	0	0	0	0	0	0	0	0	0	0	0	0	000000000000000	Pansusceptible
S25334	# 5	0	0	0	0	0	0	0	0	0	0	0	0	0	0	0	000000000000000	Pansusceptible
S25335	# 5	0	0	0	0	0	0	0	0	0	0	0	0	0	0	0	000000000000000	Pansusceptible
S25336	# 5	0	0	0	0	0	0	0	0	0	0	0	0	0	0	0	000000000000000	Pansusceptible
S25337	# 5	0	0	0	0	0	0	0	0	0	0	0	0	0	0	0	000000000000000	Pansusceptible
S25338	# 5	0	0	0	0	0	0	0	0	0	0	0	0	0	0	0	000000000000000	Pansusceptible
S25339	# 5	0	0	0	0	0	0	0	0	0	0	0	0	0	0	0	000000000000000	Pansusceptible
S25340	# 5	0	0	0	0	0	0	0	0	0	0	0	0	0	0	0	000000000000000	Pansusceptible
S25341	# 5	0	0	0	0	0	0	0	0	0	0	0	0	0	0	0	000000000000000	Pansusceptible
S25342	# 5	0	0	0	0	0	0	0	0	0	0	0	0	0	0	0	000000000000000	Pansusceptible
S25343	# 5	0	0	0	0	0	0	0	0	0	0	0	0	0	0	0	000000000000000	Pansusceptible
S25344	# 5	0	0	0	0	0	0	0	0	0	0	0	0	0	0	0	000000000000000	Pansusceptible
S25345	# 5	0	0	0	0	0	0	0	0	0	0	0	0	0	0	0	000000000000000	Pansusceptible
S25346	# 5	0	0	0	0	0	0	0	0	0	0	0	0	0	0	0	000000000000000	Pansusceptible
S25347	# 5	0	0	0	0	0	0	0	0	0	0	0	0	0	0	0	000000000000000	Pansusceptible
S25348	# 5	0	0	0	0	0	0	0	0	0	0	0	0	0	0	0	000000000000000	Pansusceptible
S25349	# 5	0	0	0	0	0	0	0	0	0	0	0	0	0	0	0	000000000000000	Pansusceptible
S25350	# 6	0	0	0	0	0	0	1	1	0	1	1	0	1	0	0	000001101011000	S,Su,T,Cip,Na
S25351	# 6	0	0	0	0	0	0	0	0	0	0	0	0	0	0	0	000000000000000	Pansusceptible
S25352	# 6	0	0	0	0	0	0	0	0	0	0	0	0	0	0	0	000000000000000	Pansusceptible
S25353	# 6	0	0	0	0	0	0	1	1	0	1	1	0	1	0	0	000001101011000	S,Su,T,Cip,Na
S25354	# 6	0	0	0	0	0	0	1	1	0	1	1	0	1	0	0	000001101011000	S,Su,T,Cip,Na
S25355	# 6	0	0	0	0	0	0	1	0	0	1	1	0	1	0	0	000001100011000	S,Su,Cip,Na
S25356	# 6	0	0	0	0	0	0	1	0	0	1	1	0	1	0	0	000001100011000	S,Su,Cip,Na
S25357	# 6	0	0	0	0	0	0	1	0	0	1	1	0	1	0	0	000001100011000	S,Su,Cip,Na
S25358	# 6	0	0	0	0	0	0	1	1	0	1	1	0	1	0	0	000001101011000	S,Su,T,Cip,Na
S25359	# 6	0	0	0	0	0	0	0	0	0	0	0	0	0	0	0	000000000000000	Pansusceptible
S25360	# 6	0	0	0	0	0	0	0	0	0	0	0	0	0	0	0	000000000000000	Pansusceptible
S25361	# 6	0	0	0	0	0	0	0	0	0	0	0	0	0	0	0	000000000000000	Pansusceptible
S25362	# 6	0	0	0	0	0	0	0	0	0	0	0	0	0	0	0	000000000000000	Pansusceptible
S25363	# 6	0	0	0	0	0	0	0	0	0	0	0	0	0	0	0	000000000000000	Pansusceptible
S25364	# 6	0	0	0	0	0	0	0	0	0	0	0	0	0	0	0	000000000000000	Pansusceptible
S25365	# 6	0	0	0	0	0	0	0	0	0	0	0	0	0	0	0	000000000000000	Pansusceptible
S25366	# 6	0	0	0	0	0	0	0	0	0	0	0	0	0	0	0	000000000000000	Pansusceptible
S25377	# 6	0	0	0	0	0	0	0	0	0	0	0	0	0	0	0	000000000000000	Pansusceptible
S25378	# 6	0	0	0	0	0	0	0	0	0	0	0	0	0	0	0	000000000000000	Pansusceptible
S25379	# 6	0	0	0	0	0	0	0	0	0	0	0	0	0	0	0	000000000000000	Pansusceptible
S25380	# 6	0	0	0	0	0	0	0	0	0	0	0	0	0	0	0	000000000000000	Pansusceptible
S25381	# 6	0	0	0	0	0	0	0	0	0	0	0	0	0	0	0	000000000000000	Pansusceptible
S25382	# 6	0	0	0	0	0	0	0	0	0	0	0	0	0	0	0	000000000000000	Pansusceptible
S25383	# 6	0	0	0	0	0	0	0	0	0	0	0	0	0	0	0	000000000000000	Pansusceptible
S25384	# 6	0	0	0	0	0	0	0	0	0	0	0	0	0	0	0	000000000000000	Pansusceptible
S25385	# 6	0	0	0	0	0	0	0	0	0	0	0	0	0	0	0	000000000000000	Pansusceptible
S25386	# 6	0	0	0	0	0	0	0	0	0	0	0	0	0	0	0	000000000000000	Pansusceptible
S25393	# 6	0	0	0	0	0	0	0	0	0	0	0	0	0	0	0	000000000000000	Pansusceptible
S25395	# 6	0	0	0	0	0	0	0	0	0	0	0	0	0	0	0	000000000000000	Pansusceptible
S25396	# 6	0	0	0	0	0	0	0	0	0	0	0	0	0	0	0	000000000000000	Pansusceptible
S25397	# 6	1	0	0	0	0	1	1	1	0	0	1	0	0	0	0	100001111000000	A,S,Su,Sx,T
S25398	# 6	0	0	0	0	0	0	0	0	0	0	0	0	0	0	0	000000000000000	Pansusceptible
S25400	# 6	0	0	0	0	0	0	0	0	0	0	0	0	0	0	0	000000000000000	Pansusceptible
S25401	# 6	0	0	0	0	0	0	0	0	0	0	0	0	0	0	0	000000000000000	Pansusceptible
S25402	# 6	0	0	0	0	0	0	0	0	0	0	0	0	0	0	0	000000000000000	Pansusceptible
S25403	# 6	0	0	0	0	0	0	0	0	0	0	0	0	0	0	0	000000000000000	Pansusceptible
S25404	# 6	0	0	0	0	0	0	0	0	0	0	0	0	0	0	0	000000000000000	Pansusceptible
S25405	# 6	0	0	0	0	0	0	0	0	0	0	0	0	0	0	0	000000000000000	Pansusceptible
S25406	# 6	1	0	0	0	0	1	1	1	0	0	1	0	0	0	0	100001111000000	A,S,Su,Sx,T
S25407	# 6	0	0	0	0	0	0	0	0	0	0	0	0	0	0	0	000000000000000	Pansusceptible
S25408	# 6	0	0	0	0	0	0	0	0	0	0	0	0	0	0	0	000000000000000	Pansusceptible
S25409	# 6	0	0	0	0	0	0	0	0	0	0	0	0	0	0	0	000000000000000	Pansusceptible
S25410	# 6	0	0	0	0	0	0	0	0	0	0	0	0	0	0	0	000000000000000	Pansusceptible
S25411	# 6	0	0	0	0	0	0	1	1	0	1	1	0	1	0	0	000001101011000	S,Su,T,Cip,Na
S25412	# 6	0	0	0	0	0	0	1	1	0	1	1	0	1	0	0	000001101011000	S,Su,T,Cip,Na
S25413	# 6	0	0	0	0	0	0	1	1	0	1	1	0	1	0	0	000001101011000	S,Su,T,Cip,Na
S25414	# 6	0	0	0	0	0	0	1	1	0	1	1	0	1	0	0	000001101011000	S,Su,T,Cip,Na
S25415	# 6	0	0	0	0	0	0	1	1	0	1	1	0	1	0	0	000001101011000	S,Su,T,Cip,Na
S25416	# 6	0	0	0	0	0	0	1	1	0	1	1	0	1	0	0	000001101011000	S,Su,T,Cip,Na
S25417	# 6	0	0	0	0	0	0	1	1	0	1	1	0	1	0	0	000001101011000	S,Su,T,Cip,Na
S25418	# 6	0	0	0	0	0	0	1	1	0	1	1	0	1	0	0	000001101011000	S,Su,T,Cip,Na
S25419	# 6	0	0	0	0	0	1	0	1	0	1	1	0	0	0	0	000000111001000	Su,Sx,T,Na
S25529	# 6	0	0	0	0	0	0	0	0	0	0	0	0	0	0	0	000000000000000	Pansusceptible
S25536	# 6	0	0	0	0	0	0	1	1	0	1	1	0	1	0	0	000001101011000	S,Su,T,Cip,Na
S25537	# 6	0	0	0	0	0	0	0	0	0	0	0	0	0	0	0	000000000000000	Pansusceptible
S25538	# 6	0	0	0	0	0	0	1	1	0	1	1	0	1	0	0	000001101011000	S,Su,T,Cip,Na
S25539	# 6	0	0	0	0	0	0	0	0	0	0	0	0	0	0	0	000000000000000	Pansusceptible
S25540	# 6	0	0	0	0	0	1	0	0	0	1	1	0	0	0	0	000000110001000	Su,Sx,Na
S25541	# 6	0	0	0	0	0	0	0	0	0	0	0	0	0	0	0	000000000000000	Pansusceptible
S25542	# 6	0	0	0	0	0	0	1	1	0	1	1	0	1	0	0	000001101011000	S,Su,T,Cip,Na
S25543	# 6	0	0	0	0	0	0	1	1	0	1	1	0	1	0	0	000001101011000	S,Su,T,Cip,Na
S25544	# 6	0	0	0	0	0	0	0	0	0	1	0	0	1	0	0	000000000011000	Cip,Na
S25545	# 6	0	0	0	0	0	0	0	0	0	1	0	0	1	0	0	000000000011000	Cip,Na
S25546	# 6	0	0	0	0	0	0	1	1	0	1	1	0	1	0	0	000001101011000	S,Su,T,Cip,Na
S25547	# 6	0	0	0	0	0	0	1	1	0	1	1	0	1	0	0	000001101011000	S,Su,T,Cip,Na
S25548	# 6	0	0	0	0	0	0	1	1	0	1	1	0	1	0	0	000001101011000	S,Su,T,Cip,Na
S25549	# 6	0	0	0	0	0	0	0	0	0	0	0	0	0	0	0	000000000000000	Pansusceptible
S25550	# 6	0	0	0	0	0	0	0	0	0	0	0	0	0	0	0	000000000000000	Pansusceptible
S25551	# 6	0	0	0	0	0	0	1	1	0	1	1	0	1	0	0	000001101011000	S,Su,T,Cip,Na
S25552	# 6	0	0	0	0	0	0	0	0	0	0	0	0	0	0	0	000000000000000	Pansusceptible
S25553	# 7	0	0	0	0	0	0	0	0	0	0	0	0	0	0	0	000000000000000	Pansusceptible
S25554	# 7	0	0	0	0	0	0	0	0	0	0	0	0	0	0	0	000000000000000	Pansusceptible
S25555	# 7	0	0	0	0	0	0	0	0	0	0	0	0	0	0	0	000000000000000	Pansusceptible
S25556	# 7	0	0	0	0	0	0	0	0	0	0	0	0	0	0	0	000000000000000	Pansusceptible
S25557	# 7	0	0	0	0	0	0	0	0	0	1	0	0	1	0	0	000000000011000	Cip,Na
S25558	# 7	0	0	0	0	0	0	0	0	0	1	0	0	1	0	0	000000000011000	Cip,Na
S25559	# 7	0	0	0	0	0	0	0	0	0	1	0	0	1	0	0	000000000011000	Cip,Na
S25560	# 7	0	0	0	0	0	0	0	0	0	1	0	0	1	0	0	000000000011000	Cip,Na
S25561	# 7	0	0	0	0	0	0	0	0	0	1	0	0	1	0	0	000000000011000	Cip,Na
S25562	# 7	0	0	0	0	0	0	0	0	0	1	0	0	1	0	0	000000000011000	Cip,Na
S25563	# 7	0	0	0	0	0	0	0	0	0	1	0	0	1	0	0	000000000011000	Cip,Na
S25564	# 7	0	0	0	0	0	0	1	1	0	1	1	0	1	0	0	000001101011000	S,Su,T,Cip,Na
S25565	# 7	0	0	0	0	0	0	1	1	0	1	1	0	1	0	0	000001101011000	S,Su,T,Cip,Na
S25566	# 7	0	0	0	0	0	0	1	1	0	1	1	0	1	0	0	000001101011000	S,Su,T,Cip,Na
S25567	# 7	0	0	0	0	0	0	1	1	0	1	1	0	1	0	0	000001101011000	S,Su,T,Cip,Na
S25568	# 7	0	0	0	0	0	0	1	1	0	1	1	0	1	0	0	000001101011000	S,Su,T,Cip,Na
S25569	# 7	0	0	0	0	0	0	1	1	0	1	1	0	1	0	0	000001101011000	S,Su,T,Cip,Na
S25570	# 7	0	0	0	0	0	0	0	0	0	1	0	0	0	0	0	000000000001000	Na
S25571	# 7	0	0	0	0	0	0	1	1	0	1	1	0	1	0	0	000001101011000	S,Su,T,Cip,Na
S25572	# 7	0	0	0	0	0	0	0	0	0	1	0	0	1	0	0	000000000011000	Cip,Na
S25573	# 7	0	0	0	0	0	0	1	1	0	1	1	0	1	0	0	000001101011000	S,Su,T,Cip,Na
S25574	# 7	0	0	0	0	0	0	1	1	0	1	1	0	1	0	0	000001101011000	S,Su,T,Cip,Na
S25575	# 7	0	0	0	0	0	0	1	1	0	1	0	0	1	0	0	000001001011000	S,T,Cip,Na
S25576	# 7	0	0	0	0	0	0	1	1	0	1	1	0	1	0	0	000001101011000	S,Su,T,Cip,Na
S25577	# 7	0	0	0	0	0	0	1	1	0	1	1	0	1	0	0	000001101011000	S,Su,T,Cip,Na
S25578	# 7	0	0	0	0	0	0	1	1	0	1	1	0	1	0	0	000001101011000	S,Su,T,Cip,Na
S25579	# 7	1	1	0	1	0	1	1	1	1	1	1	0	1	0	0	110011111111000	A,C,K,S,Su,Sx,T,Amc,Cip,Na
S25580	# 7	0	0	0	0	0	0	1	1	0	1	1	0	1	0	0	000001101011000	S,Su,T,Cip,Na
S25581	# 7	0	0	0	0	0	0	1	1	0	1	1	0	1	0	0	000001101011000	S,Su,T,Cip,Na
S25592	# 7	0	0	0	0	0	0	0	0	0	1	0	0	1	0	0	000000000011000	Cip,Na
S25593	# 7	0	0	0	0	0	0	0	0	0	1	0	0	1	0	0	000000000011000	Cip,Na
S25594	# 7	1	0	0	0	0	0	0	0	0	1	1	0	1	0	0	100000100011000	A,Su,Cip,Nal
S25595	# 7	1	0	0	0	0	0	1	0	0	1	1	0	1	0	0	100001100011000	A,S,Su,Cip,Na
S25596	# 7	0	0	0	0	0	0	0	0	0	1	0	0	1	0	0	000000000011000	Cip,Na
S25597	# 7	0	0	0	0	0	0	0	0	0	1	0	0	1	0	0	000000000011000	Cip,Na
S25598	# 7	0	0	0	0	0	0	0	0	0	1	0	0	1	0	0	000000000011000	Cip,Na
S25599	# 7	1	0	0	0	0	0	0	0	0	1	1	0	1	0	0	100000100011000	A,Su,Cip,Nal
S25600	# 7	0	0	0	0	0	0	0	0	0	1	0	0	1	0	0	000000000011000	Cip,Na
S25601	# 7	0	0	0	0	0	0	0	0	0	1	0	0	1	0	0	000000000011000	Cip,Na
S25602	# 7	0	0	0	0	0	0	0	0	0	1	0	0	1	0	0	000000000011000	Cip,Na
S25603	# 7	1	1	0	1	0	1	1	1	1	1	1	0	1	0	0	110011111111000	A,C,K,S,Su,Sx,T,Amc,Cip,Na
S25604	# 7	1	1	0	1	0	1	1	1	1	1	1	0	1	0	0	110011111111000	A,C,K,S,Su,Sx,T,Amc,Cip,Na
S25605	# 7	1	1	0	1	0	1	1	1	1	1	1	0	1	0	0	110011111111000	A,C,K,S,Su,Sx,T,Amc,Cip,Na
S25606	# 7	1	1	0	1	0	1	1	1	1	1	1	0	1	0	0	110011111111000	A,C,K,S,Su,Sx,T,Amc,Cip,Na
S25607	# 7	0	0	0	0	0	0	0	0	0	1	0	0	1	0	0	000000000011000	Cip,Na
S25608	# 7	1	1	0	1	0	1	1	1	1	1	1	0	1	0	0	110011111111000	A,C,K,S,Su,Sx,T,Amc,Cip,Na
S25609	# 7	1	1	0	1	0	1	1	1	1	1	1	0	1	0	0	110011111111000	A,C,K,S,Su,Sx,T,Amc,Cip,Na
S25610	# 7	1	1	0	1	0	1	1	1	1	1	1	0	1	0	0	110011111111000	A,C,K,S,Su,Sx,T,Amc,Cip,Na
S25611	# 7	1	1	0	1	0	1	1	1	1	1	1	0	1	0	0	110011111111000	A,C,K,S,Su,Sx,T,Amc,Cip,Na
S25612	# 7	1	1	0	1	0	1	1	1	1	1	1	0	1	0	0	110011111111000	A,C,K,S,Su,Sx,T,Amc,Cip,Na
S25613	# 7	1	1	0	1	0	1	1	1	1	1	1	0	1	0	0	110011111111000	A,C,K,S,Su,Sx,T,Amc,Cip,Na
S25614	# 7	1	1	0	1	0	1	1	1	1	1	1	0	1	0	0	110011111111000	A,C,K,S,Su,Sx,T,Amc,Cip,Na
S25615	# 7	1	1	0	1	0	1	1	1	1	1	1	0	1	0	0	110011111111000	A,C,K,S,Su,Sx,T,Amc,Cip,Na
S25616	# 7	1	1	0	1	0	1	1	1	1	1	1	0	1	0	0	110011111111000	A,C,K,S,Su,Sx,T,Amc,Cip,Na
S25617	# 7	1	1	0	1	0	1	1	1	1	1	1	0	1	0	0	110011111111000	A,C,K,S,Su,Sx,T,Amc,Cip,Na
S25618	# 7	1	1	0	1	0	1	1	1	1	1	1	0	1	0	0	110011111111000	A,C,K,S,Su,Sx,T,Amc,Cip,Na
S25619	# 7	1	1	0	1	0	1	1	1	1	1	1	0	1	0	0	110011111111000	A,C,K,S,Su,Sx,T,Amc,Cip,Na
S25620	# 7	1	1	0	1	0	1	1	1	1	1	1	0	1	0	0	110011111111000	A,C,K,S,Su,Sx,T,Amc,Cip,Na
S25621	# 7	0	0	0	0	0	0	0	0	0	1	0	0	1	0	0	000000000011000	Cip,Na
S25622	# 7	1	1	0	1	0	1	1	1	1	1	1	0	1	0	0	110011111111000	A,C,K,S,Su,Sx,T,Amc,Cip,Na
S25623	# 7	1	1	0	1	0	1	1	1	1	1	1	0	1	0	0	110011111111000	A,C,K,S,Su,Sx,T,Amc,Cip,Na
S25624	# 7	1	1	0	1	0	1	1	1	1	1	1	0	1	0	0	110011111111000	A,C,K,S,Su,Sx,T,Amc,Cip,Na
S25625	# 7	0	0	0	0	0	0	0	0	0	1	0	0	1	0	0	000000000011000	Cip,Na
S25626	# 7	1	1	0	1	0	1	1	1	1	1	1	0	1	0	0	110011111111000	A,C,K,S,Su,Sx,T,Amc,Cip,Na
S25627	# 7	1	1	0	1	0	1	1	1	1	1	1	0	1	0	0	110011111111000	A,C,K,S,Su,Sx,T,Amc,Cip,Na
S25628	# 7	1	1	0	1	0	1	1	1	1	1	1	0	1	0	0	110011111111000	A,C,K,S,Su,Sx,T,Amc,Cip,Na
S25629	# 7	1	1	0	1	0	1	1	1	1	1	1	0	1	0	0	110011111111000	A,C,K,S,Su,Sx,T,Amc,Cip,Na
S25630	# 7	0	0	0	0	0	0	0	0	0	1	0	0	1	0	0	000000000011000	Cip,Na
S25631	# 7	1	1	0	1	0	1	1	1	1	1	1	0	1	0	0	110011111111000	A,C,K,S,Su,Sx,T,Amc,Cip,Na
S25632	# 7	0	0	0	0	0	0	0	0	0	1	0	0	1	0	0	000000000011000	Cip,Na
S25633	# 7	0	0	0	0	0	0	0	0	0	1	0	0	1	0	0	000000000011000	Cip,Na
S25634	# 7	1	1	0	1	0	1	1	1	1	1	1	0	0	0	0	110011111101000	A,C,K,S,Su,Sx,T,Amc,Na
S25635	# 8	0	1	0	0	0	0	1	1	0	1	1	0	1	0	0	010001101011000	C,S,Su,T,Cip,Na
S25636	# 8	0	1	0	0	0	0	0	1	0	1	1	0	1	0	0	010000101011000	C,Su,T,Cip,Na
S25637	# 8	0	1	0	0	0	0	0	1	0	1	1	0	1	0	0	010000101011000	C,Su,T,Cip,Na
S25638	# 8	1	1	0	1	0	1	1	1	1	1	1	0	1	0	0	110011111111000	A,C,K,S,Su,Sx,T,Amc,Cip,Na
S25639	# 8	1	1	0	1	0	1	1	1	1	1	1	0	1	0	0	110011111111000	A,C,K,S,Su,Sx,T,Amc,Cip,Na
S25640	# 8	0	0	0	0	0	0	1	1	0	1	1	0	1	0	0	000001101011000	S,Su,T,Cip,Na
S25641	# 8	0	0	0	0	0	0	1	1	0	1	1	0	1	0	0	000001101011000	S,Su,T,Cip,Na
S25642	# 8	0	0	0	0	0	0	1	1	0	1	1	0	1	0	0	000001101011000	S,Su,T,Cip,Na
S25643	# 8	0	0	0	0	0	0	1	1	0	1	1	0	1	0	0	000001101011000	S,Su,T,Cip,Na
S25644	# 8	0	0	0	0	0	0	1	1	0	1	1	0	1	0	0	000001101011000	S,Su,T,Cip,Na
S25645	# 8	0	0	0	0	0	0	1	1	0	1	1	0	1	0	0	000001101011000	S,Su,T,Cip,Na
S25646	# 8	0	0	0	0	0	0	1	1	0	1	1	0	1	0	0	000001101011000	S,Su,T,Cip,Na
S25647	# 8	0	1	0	0	0	0	0	0	0	1	1	0	1	0	0	010000100011000	C,Su,Cip,Na
S25648	# 8	0	1	0	0	0	0	0	0	0	1	1	0	1	0	0	010000100011000	C,Su,Cip,Na
S25649	# 8	0	1	0	0	0	0	0	0	0	1	1	0	1	0	0	010000100011000	C,Su,Cip,Na
S25650	# 8	0	1	0	0	0	0	0	1	0	1	1	0	1	0	0	010000101011000	C,Su,T,Cip,Na
S25651	# 8	0	1	0	0	0	0	1	1	0	1	1	0	1	0	0	010001101011000	C,S,Su,T,Cip,Na
S25652	# 8	0	1	0	0	0	0	1	0	0	1	1	0	1	0	0	010001100011000	C,S,Su,Cip,Na
S25653	# 8	0	0	0	0	0	0	0	0	0	1	0	0	1	0	0	000000000011000	Cip,Na
S25654	# 8	0	1	0	0	0	0	0	0	0	1	1	0	1	0	0	010000100011000	C,Su,Cip,Na
S25655	# 8	0	1	0	0	0	0	0	0	0	1	1	0	1	0	0	010000100011000	C,Su,Cip,Na
S25656	# 8	0	0	0	0	0	0	0	0	0	0	0	0	0	0	0	000000000000000	Pansusceptible
S25657	# 8	0	0	0	0	0	0	0	0	0	0	0	0	0	0	0	000000000000000	Pansusceptible
S25658	# 8	0	0	0	0	0	0	0	0	0	0	0	0	0	0	0	000000000000000	Pansusceptible
S25659	# 8	0	0	0	0	0	0	0	0	0	0	1	0	0	0	0	000000100000000	Su
S25660	# 8	0	0	0	0	0	0	0	0	0	0	0	0	0	0	0	000000000000000	Pansusceptible
S25661	# 8	0	0	0	0	0	0	0	0	0	0	0	0	0	0	0	000000000000000	Pansusceptible
S25662	# 8	0	0	0	0	0	1	0	1	0	1	1	0	0	0	0	000000111001000	Su,Sx,T,Na
S25663	# 8	0	0	0	0	0	0	0	0	0	0	0	0	0	0	0	000000000000000	Pansusceptible
S25664	# 8	0	0	0	0	0	0	0	0	0	0	0	0	0	0	0	000000000000000	Pansusceptible
S25665	# 8	0	0	0	0	0	0	0	0	0	0	0	0	0	0	0	000000000000000	Pansusceptible
S25666	# 8	0	0	0	0	0	1	0	1	0	1	1	0	0	0	0	000000111001000	Su,Sx,T,Na
S25667	# 8	0	0	0	0	0	0	0	0	0	0	0	0	0	0	0	000000000000000	Pansusceptible
S25668	# 8	0	0	0	0	0	0	0	0	0	0	0	0	0	0	0	000000000000000	Pansusceptible
S25669	# 8	0	0	0	0	0	0	0	0	0	0	0	0	0	0	0	000000000000000	Pansusceptible
S25670	# 8	0	0	0	0	0	0	0	0	0	0	0	0	0	0	0	000000000000000	Pansusceptible
S25671	# 8	0	0	0	0	0	0	0	0	0	0	0	0	0	0	0	000000000000000	Pansusceptible
S25672	# 8	0	0	0	0	0	0	0	0	0	0	0	0	0	0	0	000000000000000	Pansusceptible
S25673	# 8	0	0	0	0	0	0	0	0	0	0	0	0	0	0	0	000000000000000	Pansusceptible
S25674	# 8	0	0	0	0	0	0	0	0	0	0	0	0	0	0	0	000000000000000	Pansusceptible
S25675	# 8	0	0	0	0	0	0	0	0	0	0	0	0	0	0	0	000000000000000	Pansusceptible
S25676	# 8	0	0	0	0	0	0	0	0	0	0	0	0	0	0	0	000000000000000	Pansusceptible
S25677	# 8	0	0	0	0	0	0	0	0	0	0	0	0	0	0	0	000000000000000	Pansusceptible
S25678	# 8	0	0	0	0	0	0	0	0	0	0	0	0	0	0	0	000000000000000	Pansusceptible
S25679	# 8	0	0	0	0	0	0	0	0	0	0	0	0	0	0	0	000000000000000	Pansusceptible
S25680	# 8	0	0	0	0	0	0	0	0	0	0	0	0	0	0	0	000000000000000	Pansusceptible
S25681	# 8	0	0	0	0	0	0	0	0	0	0	0	0	0	0	0	000000000000000	Pansusceptible
S25682	# 8	0	0	0	0	0	0	0	0	0	0	0	0	0	0	0	000000000000000	Pansusceptible
S25684	# 8	0	0	0	0	0	0	0	0	0	0	0	0	0	0	0	000000000000000	Pansusceptible
S25685	# 8	0	1	0	0	0	0	0	0	0	1	1	0	1	0	0	010000100011000	C,Su,Cip,Na
S25687	# 8	0	0	0	0	0	0	0	0	0	0	0	0	0	0	0	000000000000000	Pansusceptible
S25688	# 8	0	0	0	0	0	1	0	1	0	1	1	0	0	0	0	000000111001000	Su,Sx,T,Na
S25689	# 8	0	0	0	0	0	0	0	0	0	0	0	0	0	0	0	000000000000000	Pansusceptible
S25691	# 8	0	0	0	0	0	0	0	0	0	0	0	0	0	0	0	000000000000000	Pansusceptible
S25692	# 8	0	0	0	0	0	0	0	0	0	0	0	0	0	0	0	000000000000000	Pansusceptible
S25693	# 8	0	0	0	0	0	0	0	0	0	0	0	0	0	0	0	000000000000000	Pansusceptible
S25694	# 8	0	0	0	0	0	0	0	0	0	0	0	0	0	0	0	000000000000000	Pansusceptible
S25695	# 8	0	0	0	0	0	0	0	0	0	0	0	0	0	0	0	000000000000000	Pansusceptible
S25696	# 8	0	0	0	0	0	0	0	0	0	0	0	0	0	0	0	000000000000000	Pansusceptible
S25697	# 8	0	0	0	0	0	0	0	0	0	0	0	0	0	0	0	000000000000000	Pansusceptible
S25698	# 8	0	0	0	0	0	0	0	0	0	0	0	0	0	0	0	000000000000000	Pansusceptible
S25699	# 8	0	0	0	0	0	0	0	0	0	1	0	0	0	0	0	000000000001000	Na
S25700	# 8	0	0	0	0	0	0	0	0	0	1	0	0	0	0	0	000000000001000	Na
S25701	# 8	0	0	0	0	0	0	0	0	0	1	0	0	0	0	0	000000000001000	Na
S25702	# 8	0	0	0	0	0	0	0	0	0	1	0	0	0	0	0	000000000001000	Na
S25703	# 8	0	0	0	0	0	0	0	0	0	1	0	0	0	0	0	000000000001000	Na
S25704	# 8	0	0	0	0	0	0	0	0	0	1	0	0	0	0	0	000000000001000	Na
S25705	# 8	0	0	0	0	0	0	0	0	0	1	0	0	0	0	0	000000000001000	Na
S25706	# 8	0	0	0	0	0	0	0	0	0	1	0	0	0	0	0	000000000001000	Na
S25707	# 8	0	0	0	0	0	0	0	0	0	1	0	0	0	0	0	000000000001000	Na
S25708	# 8	0	0	0	0	0	0	0	0	0	0	0	0	0	0	0	000000000000000	Pansusceptible
S25709	# 8	0	1	0	0	0	0	0	0	0	1	0	0	0	0	0	010000000001000	C,Na
S25710	# 9	0	0	0	0	0	0	0	0	0	0	0	0	0	0	0	000000000000000	Pansusceptible
S25711	# 9	0	0	0	0	0	0	0	0	0	0	0	0	0	0	0	000000000000000	Pansusceptible
S25712	# 9	0	0	0	0	0	0	0	0	0	0	0	0	0	0	0	000000000000000	Pansusceptible
S25713	# 9	0	0	0	0	0	0	0	0	0	0	0	0	0	0	0	000000000000000	Pansusceptible
S25714	# 9	0	0	0	0	0	0	0	0	0	0	0	0	0	0	0	000000000000000	Pansusceptible
S25715	# 9	0	0	0	0	0	0	0	0	0	0	0	0	0	0	0	000000000000000	Pansusceptible
S25716	# 9	0	0	0	0	0	0	0	0	0	0	0	0	0	0	0	000000000000000	Pansusceptible
S25717	# 9	0	0	0	0	0	0	0	0	0	0	0	0	0	0	0	000000000000000	Pansusceptible
S25718	# 9	0	0	0	0	0	0	0	0	0	0	0	0	0	0	0	000000000000000	Pansusceptible
S25719	# 9	0	0	0	0	0	0	0	0	0	0	0	0	0	0	0	000000000000000	Pansusceptible
S25720	# 9	0	0	0	0	0	1	0	1	0	0	1	0	0	0	0	000000111000000	Su,Sx,T
S25721	# 9	0	0	0	0	0	1	0	1	0	1	1	0	0	0	0	000000111001000	Su,Sx,T,Na
S25722	# 9	0	0	0	0	0	1	0	1	0	1	1	0	0	0	0	000000111001000	Su,Sx,T,Na
S25723	# 9	0	0	0	0	0	1	0	1	0	1	1	0	0	0	0	000000111001000	Su,Sx,T,Na
S25724	# 9	0	0	0	0	0	1	0	1	0	1	1	0	0	0	0	000000111001000	Su,Sx,T,Na
S25725	# 9	0	0	0	0	0	1	0	1	0	1	1	0	0	0	0	000000111001000	Su,Sx,T,Na
S25726	# 9	0	0	0	0	0	1	0	1	0	1	1	0	0	0	0	000000111001000	Su,Sx,T,Na
S25727	# 9	0	0	0	0	0	1	0	1	0	1	1	0	0	0	0	000000111001000	Su,Sx,T,Na
S25728	# 9	0	0	0	0	0	1	0	1	0	1	1	0	0	0	0	000000111001000	Su,Sx,T,Na
S25729	# 9	0	0	0	0	0	1	0	1	0	1	1	0	0	0	0	000000111001000	Su,Sx,T,Na
S25730	# 9	0	0	0	0	0	1	0	1	0	1	1	0	0	0	0	000000111001000	Su,Sx,T,Na
S25731	# 9	0	0	0	0	0	1	0	1	0	1	1	0	0	0	0	000000111001000	Su,Sx,T,Na
S25732	# 9	0	0	0	0	0	1	0	1	0	1	1	0	0	0	0	000000111001000	Su,Sx,T,Na
S25733	# 9	0	0	0	0	0	1	0	1	0	1	1	0	0	0	0	000000111001000	Su,Sx,T,Na
S25734	# 9	0	0	0	0	0	1	0	1	0	1	1	0	0	0	0	000000111001000	Su,Sx,T,Na
S25735	# 9	0	0	0	0	0	1	0	1	0	1	1	0	0	0	0	000000111001000	Su,Sx,T,Na
S25736	# 9	0	0	0	0	0	1	0	1	0	1	1	0	0	0	0	000000111001000	Su,Sx,T,Na
S25737	# 9	0	0	0	0	0	1	0	1	0	1	1	0	0	0	0	000000111001000	Su,Sx,T,Na
S25746	# 9	0	0	0	0	0	0	0	0	0	0	0	0	0	0	0	000000000000000	Pansusceptible
S25747	# 9	0	0	0	0	0	0	0	0	0	0	0	0	0	0	0	000000000000000	Pansusceptible
S25748	# 9	0	0	0	0	0	0	0	0	0	0	0	0	0	0	0	000000000000000	Pansusceptible
S25749	# 9	0	0	0	0	0	0	0	0	0	0	0	0	0	0	0	000000000000000	Pansusceptible
S25750	# 9	0	0	0	0	0	1	0	1	0	1	1	0	0	0	0	000000111001000	Su,Sx,T,Na
S25751	# 9	0	0	0	0	0	0	0	0	0	0	0	0	0	0	0	000000000000000	Pansusceptible
S25752	# 9	0	0	0	0	0	0	0	0	0	0	0	0	0	0	0	000000000000000	Pansusceptible
S25753	# 9	0	0	0	0	0	0	0	0	0	0	0	0	0	0	0	000000000000000	Pansusceptible
S25754	# 9	0	0	0	0	0	0	0	0	0	0	0	0	0	0	0	000000000000000	Pansusceptible
S25755	# 9	0	0	0	0	0	0	0	0	0	0	0	0	0	0	0	000000000000000	Pansusceptible
S25756	# 9	0	0	0	0	0	0	0	0	0	0	0	0	0	0	0	000000000000000	Pansusceptible
