# Supplementary material for: Potential Sources and Transmission of Salmonella and Antimicrobial Resistance in Kampala, Uganda
Source: PLoS One. 2016 Mar 21;11(3):e0152130. doi: 10.1371/journal.pone.0152130 (PMC4801205; doi:10.1371/journal.pone.0152130)
Supplement: S5 File — Seven variable number tandem repeats loci (SE1, SE2, SE3, SE5, SE6, SE8 and SE9) were used to establish MLVA genotypes. (XLSX) [file pone.0152130.s005.xlsx]

## Sheet: Sheet1
Date_Collected	Snum	SMART_CODE	Serotype	Sample_type	Source	Location_name	Site_number	Location_type	SE1_fragment_size	SE2_fragment_size	SE6_fragment_size	SE8_fragment_size	SE3_fragment_size	SE5_fragment_size	SE9_fragment_size	SE1_no._alleles	SE2_no._alleles	SE8_no._alleles	SE6_no._alleles	SE9_no._alleles	SE3_no._alleles	SE5_no._alleles	SE1	SE2	SE8	SE6	SE9	SE3	SE5	MLVA_string (SE1_SE2_SE3_SE5_SE6_SE8_SE9)	MVLA_type
2013-02-01	S25670	12356-11-14-15	Enteritidis	fecal	Poultry	Nakasero market	M1	live poultry market	181.5	311.2	474	343.7	197.9	229.9	189	4.64286	4.45714	0.961628	9.84848	2.66667	2.74167	12.65	5	5	1	10	3	3	13	5_5_3_13_10_1_3	5
2013-02-01	S25671	12356-11-14-15	Enteritidis	fecal	Poultry	Nakasero market	M1	live poultry market	181.5	311.6	474.6	343.2	197.8	229.9	189	4.64286	4.51429	0.955814	9.86667	2.66667	2.73333	12.65	5	5	1	10	3	3	13	5_5_3_13_10_1_3	5
2013-02-01	S25672	12356-11-14-15	Enteritidis	fecal	Poultry	Nakasero market	M1	live poultry market	181.3	311.5	474.4	343.8	197.7	230.1	189	4.61429	4.5	0.962791	9.86061	2.66667	2.725	12.6833	5	5	1	10	3	3	13	5_5_3_13_10_1_3	5
2013-02-01	S25673	12356-11-14-15	Enteritidis	fecal	Poultry	Nakasero market	M1	live poultry market	181.3	311.1	474.2	343.3	197.9	230	189	4.61429	4.44286	0.956977	9.85455	2.66667	2.74167	12.6667	5	5	1	10	3	3	13	5_5_3_13_10_1_3	5
2013-02-01	S25674	12356-11-14-15	Enteritidis	fecal	Poultry	Nakasero market	M1	live poultry market	181.4	311.1	474.1	343.2	197.7	230	189	4.62857	4.44286	0.955814	9.85152	2.66667	2.725	12.6667	5	5	1	10	3	3	13	5_5_3_13_10_1_3	5
2013-02-01	S25675	12356-11-14-15	Enteritidis	fecal	Poultry	Nakasero market	M1	live poultry market	181.2	311.2	474.3	343.5	197.8	229.9	188.9	4.6	4.45714	0.959302	9.85758	2.65556	2.73333	12.65	5	5	1	10	3	3	13	5_5_3_13_10_1_3	5
2013-02-01	S25676	12356-11-14-15	Enteritidis	fecal	Poultry	Nakasero market	M1	live poultry market	181.3	311.3	474.2	343.2	197.5	229.8	188.9	4.61429	4.47143	0.955814	9.85455	2.65556	2.70833	12.6333	5	5	1	10	3	3	13	5_5_3_13_10_1_3	5
2013-02-01	S25677	12356-11-14-15	Enteritidis	fecal	Poultry	Nakasero market	M1	live poultry market	181.3	311.1	474.2	342.7	197.8	230.1	188.9	4.61429	4.44286	0.95	9.85455	2.65556	2.73333	12.6833	5	5	1	10	3	3	13	5_5_3_13_10_1_3	5
2013-02-01	S25678	12356-11-14-15	Enteritidis	fecal	Poultry	Nakasero market	M1	live poultry market	181.3	311.1	474.3	343.2	197.8	229.9	189.1	4.61429	4.44286	0.955814	9.85758	2.67778	2.73333	12.65	5	5	1	10	3	3	13	5_5_3_13_10_1_3	5
2012-12-18	S25367	12356-11-14-15	Enteritidis	wastewater	Environment	Nakivubo channel at Mukwano Rd	N1	Nakivubo channel	181.3	311.1	474.1	342	198.2	218	189.3	4.61429	4.44286	0.94186	9.85152	2.7	2.76667	10.6667	5	5	1	10	3	3	11	5_5_3_11_10_1_3	4
2012-12-18	S25368	12356-11-14-15	Enteritidis	wastewater	Environment	Nakivubo channel at Mukwano Rd	N1	Nakivubo channel	181.3	311.5	474.2	342	199.3	218	188.8	4.61429	4.5	0.94186	9.85455	2.64444	2.85833	10.6667	5	5	1	10	3	3	11	5_5_3_11_10_1_3	4
2012-12-18	S25369	12356-11-14-15	Enteritidis	wastewater	Environment	Nakivubo channel at Mukwano Rd	N1	Nakivubo channel	181.4	311.3	474.3	342	199.2	217.9	188.7	4.62857	4.47143	0.94186	9.85758	2.63333	2.85	10.65	5	5	1	10	3	3	11	5_5_3_11_10_1_3	4
2012-12-18	S25370		Enteritidis	wastewater	Environment	Nakivubo channel at Mukwano Rd	N1	Nakivubo channel	181.5	311.6	474.6	343.4	197.7	217.9	188.9	4.64286	4.51429	0.95814	9.86667	2.65556	2.725	10.65	5	5	1	10	3	3	11	5_5_3_11_10_1_3	4
2012-12-18	S25371	12356-11	Enteritidis	wastewater	Environment	Nakivubo channel at Mukwano Rd	N1	Nakivubo channel	181.3	311.3	474.2	342	198.1	217.9	188.5	4.61429	4.47143	0.94186	9.85455	2.61111	2.75833	10.65	5	5	1	10	3	3	11	5_5_3_11_10_1_3	4
2012-12-18	S25372	12356-11-14-15	Enteritidis	wastewater	Environment	Nakivubo channel at Mukwano Rd	N1	Nakivubo channel	181.2	311.3	474.3	342.1	199.2	217.7	188.7	4.6	4.47143	0.943023	9.85758	2.63333	2.85	10.6167	5	5	1	10	3	3	11	5_5_3_11_10_1_3	4
2012-12-18	S25373	12356-11-14-15	Enteritidis	wastewater	Environment	Nakivubo channel at Mukwano Rd	N1	Nakivubo channel	181.1	311.3	474.1	342	199	217.8	188.5	4.58571	4.47143	0.94186	9.85152	2.61111	2.83333	10.6333	5	5	1	10	3	3	11	5_5_3_11_10_1_3	4
2012-12-18	S25374	12356-10-11-14-15	Enteritidis	wastewater	Environment	Nakivubo channel at Mukwano Rd	N1	Nakivubo channel	181	311.1	474	342	198.8	217.7	188.7	4.57143	4.44286	0.94186	9.84848	2.63333	2.81667	10.6167	5	5	1	10	3	3	11	5_5_3_11_10_1_3	4
2012-12-18	S25375	12356-11-14-15	Enteritidis	wastewater	Environment	Nakivubo channel at Mukwano Rd	N1	Nakivubo channel	181.2	311.2	474.1	342	199.3	217.7	188.8	4.6	4.45714	0.94186	9.85152	2.64444	2.85833	10.6167	5	5	1	10	3	3	11	5_5_3_11_10_1_3	4
2012-12-18	S25376	12356-11-14-15	Enteritidis	wastewater	Environment	Nakivubo channel at Mukwano Rd	N1	Nakivubo channel	181.4	311.1	474	341.9	198.2	217.9	188.8	4.62857	4.44286	0.940698	9.84848	2.64444	2.76667	10.65	5	5	1	10	3	3	11	5_5_3_11_10_1_3	4
2012-12-18	S25378	12356-11-14-15	Enteritidis	Flushwater	Cattle, sheep & goats	KCCA abattoir	S2	Ruminant abattoir	182.4	311.2	474.2	341.8	198.1	218.1	188.7	4.77143	4.45714	0.939535	9.85455	2.63333	2.75833	10.6833	5	5	1	10	3	3	11	5_5_3_11_10_1_3	4
2012-12-18	S25420	12356-11-14-15	Enteritidis	wastewater	Environment	Nakivubo channel at Mukwano Rd	N1	Nakivubo channel	181.2	311.2	474	341.9	198.2	217.9	188.6	4.6	4.45714	0.940698	9.84848	2.62222	2.76667	10.65	5	5	1	10	3	3	11	5_5_3_11_10_1_3	4
2014-01-14	S26601	12356-11-14-15	Enteritidis	wastewater	Environment	Nakivubo channel at Luzira	N3	Nakivubo channel	174.4	325.3	474.2	430.3	210.2	211.7	179.3	3.62857	6.47143	1.9686	9.85455	1.58889	3.76667	9.61667	4	7	2	10	2	4	10	4_7_4_10_10_2_2	3
2014-01-14	S26603	12356-11-14-15	Enteritidis	wastewater	Environment	Nakivubo channel at Luzira	N3	Nakivubo channel	174.3	325.5	474.3	430.4	210.2	211.7	179.4	3.61429	6.5	1.96977	9.85758	1.6	3.76667	9.61667	4	7	2	10	2	4	10	4_7_4_10_10_2_2	3
2003-06-01	S21927		Enteritidis	Fecal swab	Poultry	Busoga poultry farm		Poultry farm	181.5	311.5	474.6	343.4	198	217.2	187.8	4.64286	4.5	0.95814	9.86667	2.53333	2.75	10.5333	5	5	1	10	3	3	11	5_5_3_11_10_1_3	4
2010-01-01	S21944		Enteritidis	Blood clinical	Human	Mulago hospital		Human hospital	174.5	305.5	474.7	343.5	0	229.4	179.9	3.64286	3.64286	0.959302	9.8697	1.65556	0	12.5667	4	4	1	10	2	0	13	4_4_0_13_10_1_2	1
2010-01-01	S21946		Enteritidis	Blood clinical	Human	Mulago hospital		Human hospital	174.5	305.5	474.6	343.5	0	229.2	181	3.64286	3.64286	0.959302	9.86667	1.77778	0	12.5333	4	4	1	10	2	0	13	4_4_0_13_10_1_2	1
2007-04-01	S21950		Enteritidis	Feces	Human	Mulago hospital		Human hospital	175.5	305.8	474.6	343.6	0	230	179.7	3.78571	3.68571	0.960465	9.86667	1.63333	0	12.6667	4	4	1	10	2	0	13	4_4_0_13_10_1_2	1
2010-01-01	S21951		Enteritidis	Feces	Human	Mulago hospital		Human hospital	174.5	305.5	474.6	430.6	0	230	179.7	3.64286	3.64286	1.97209	9.86667	1.63333	0	12.6667	4	4	2	10	2	0	13	4_4_0_13_10_2_2	2
2010-01-01	S22037		Enteritidis	Blood clinical	Human	Mulago hospital		Human hospital	175.4	305.5	474.4	341.9	0	229.7	179.9	3.77143	3.64286	0.940698	9.86061	1.65556	0	12.6167	4	4	1	10	2	0	13	4_4_0_13_10_1_2	1
2010-01-01	S22039		Enteritidis	Feces	Human	Mulago hospital		Human hospital	182.4	310.7	474.4	341.7	197.8	217.3	189	4.77143	4.38571	0.938372	9.86061	2.66667	2.73333	10.55	5	5	1	10	3	3	11	5_5_3_11_10_1_3	4
2010-01-01	S22040		Enteritidis	Blood clinical	Human	Mulago hospital		Human hospital	174.3	305.9	474.4	343.3	0	229.7	179.7	3.61429	3.7	0.956977	9.86061	1.63333	0	12.6167	4	4	1	10	2	0	13	4_4_0_13_10_1_2	1
2010-01-01	S22042		Enteritidis	Fecal swab	Poultry	Busoga poultry farm		Poultry farm	181.5	311.5	474.6	343	198.8	217.9	188.6	4.64286	4.5	0.953488	9.86667	2.62222	2.81667	10.65	5	5	1	10	3	3	11	5_5_3_11_10_1_3	4
2010-01-01	S22190		Enteritidis	Blood clinical	Human	Mulago hospital		Human hospital	174.6	305.7	474.6	343.3	0	230.1	180.1	3.65714	3.67143	0.956977	9.86667	1.67778	0	12.6833	4	4	1	10	2	0	13	4_4_0_13_10_1_2	1
+
