# Supplementary material for: Potential Sources and Transmission of Salmonella and Antimicrobial Resistance in Kampala, Uganda
Source: PLoS One. 2016 Mar 21;11(3):e0152130. doi: 10.1371/journal.pone.0152130 (PMC4801205; doi:10.1371/journal.pone.0152130)
Supplement: S6 File — Seven variable number tandem repeats loci (ST2, ST3, ST5, ST6, ST7, ST8, and STTR10pl) were used to establish MLVA genotypes. (XLSX) [file pone.0152130.s006.xlsx]

## Sheet: Salmonella Typhimurium MLVA dat
Snum	SMART_CODE	Serotype	Sample_type	Source	Location	Site_number	Location_type	ST2_fragment_size	ST3_fragment_size	ST5_fragment_size	ST6_fragment_size	ST7_fragment_size	ST8_fragment_size	STTR10_fragment_size	ST3_no._alleles	ST5_no._alleles	ST7_no._alleles	STTR10_no._alleles	ST2_no.alleles	ST6_no._alleles	ST8_no._alleles	ST2	ST3	ST5	ST6	ST7	ST8	STTR10	MLVA_string (ST2_ST3_ST5_ST6_ST7_ST8_ST10)	MVLA_type	Antimicrobial resistance profile
S 24856	125678-11-12-13-14-16	Typhimurium	Human influent	Human	Bugolobi WTP	P4	WTP	397	176	234.6	232.4	136.4	514.9	359.9	3.33333	15.9333	2.15556	8.15	25.7692	6.9	28.9909	26	3	16	7	2	29	8	26-3-16-7-2-29-8	11	ACSSuSx
S 24858	125678-11-12-13-14-16	Typhimurium	Human influent	Human	Bugolobi WTP	P4	WTP	376.7	176.1	234.6	212.6	136.4	500.1	359.9	3.35	15.9333	2.15556	8.15	24.2077	3.6	27.6455	24	3	16	4	2	28	8	24-3-16-4-2-28-8	9	ACSSuSx
S25204	125678-11-12-13-14-16	Typhimurium	NC water	Environment	Nakivubo channel at Luzira culvert	N3	Nakivubo channel	395.8	174.5	198.7	232.4	136	517.5	353.2	3.08333	9.95	2.11111	7.03333	25.6769	6.9	29.2273	26	3	10	7	2	29	7	26-3-10-7-2-29-7	10	ACSSuSx
S25205	125678-11-12-13-14-16	Typhimurium	NC water	Environment	Nakivubo channel at Luzira culvert	N3	Nakivubo channel	395.8	174.4	198.9	232.5	136.3	517.6	353.2	3.06667	9.98333	2.14444	7.03333	25.6769	6.91667	29.2364	26	3	10	7	2	29	7	26-3-10-7-2-29-7	10	ACSSuSx
S25206	125678-11-12-13-14-16	Typhimurium	NC water	Environment	Nakivubo channel at Luzira culvert	N3	Nakivubo channel	395.8	174.6	198.7	232.4	136.3	517.3	353.4	3.1	9.95	2.14444	7.06667	25.6769	6.9	29.2091	26	3	10	7	2	29	7	26-3-10-7-2-29-7	10	ACSSuSx
S25208	125678-11-12-13-14-16	Typhimurium	NC water	Environment	Nakivubo channel at Luzira culvert	N3	Nakivubo channel	395.6	174.5	198.8	232.6	136.1	517.2	352.9	3.08333	9.96667	2.12222	6.98333	25.6615	6.93333	29.2	26	3	10	7	2	29	7	26-3-10-7-2-29-7	10	ACSSuSx
S25210	125678-11-12-13-14-16	Typhimurium	NC water	Environment	Nakivubo channel at Luzira culvert	N3	Nakivubo channel	395.7	174.3	198.6	232.7	135.9	517.5	352.6	3.05	9.93333	2.1	6.93333	25.6692	6.95	29.2273	26	3	10	7	2	29	7	26-3-10-7-2-29-7	10	ACSSuSx
S25242	125678-11-12-13-14-16	Typhimurium	NC water	Environment	Nakivubo channel at 5th st	N1	Nakivubo channel	395.6	186.1	234.1	314.4	136.3	583.5	383.9	5.01667	15.85	2.14444	12.15	25.6615	20.5667	35.2273	26	5	16	16	2	35	12	26-5-16-16-2-35-12	13	SSuT
S25656	125678-11-12-13-14-16	Typhimurium	Poultry fecal swab	poultry	Nakasero market	M1	Nakasero market	397.5	188.2	157.7	221	136.1	585.8	360.2	5.36667	3.11667	2.12222	8.2	25.8077	5	35.4364	26	5	3	5	2	35	8	26-5-3-5-2-35-8	15	PS
S25657	125678-11-12-13-14-16	Typhimurium	Poultry fecal swab	poultry	Nakasero market	M1	Nakasero market	397.6	188.2	157.6	220.8	135.9	584.9	359.9	5.36667	3.1	2.1	8.15	25.8154	4.96667	35.3545	26	5	3	5	2	35	8	26-5-3-5-2-35-8	15	PS
S25658	125678-11-12-13-14-16	Typhimurium	Poultry fecal swab	poultry	Nakasero market	M1	Nakasero market	397.6	188.3	157.7	220.5	136.2	584.1	360.1	5.38333	3.11667	2.13333	8.18333	25.8154	4.91667	35.2818	26	5	3	5	2	35	8	26-5-3-5-2-35-8	15	PS
S25659	125678-11-12-13-14-16	Typhimurium	Poultry fecal swab	poultry	Nakasero market	M1	Nakasero market	397.5	188.3	157.7	220.7	136.1	585.5	360.1	5.38333	3.11667	2.12222	8.18333	25.8077	4.95	35.4091	26	5	3	5	2	35	8	26-5-3-5-2-35-8	15	Su
S25660	125678-11-12-13-14-16	Typhimurium	Poultry fecal swab	poultry	Nakasero market	M1	Nakasero market	397.4	188.2	157.6	220.7	136	586.1	360	5.36667	3.1	2.11111	8.16667	25.8	4.95	35.4636	26	5	3	5	2	35	8	26-5-3-5-2-35-8	15	PS
S25661	125678-11-12-13-14-16	Typhimurium	Poultry fecal swab	poultry	Nakasero market	M1	Nakasero market	397.4	188.3	157.6	220.7	136	583.8	360	5.38333	3.1	2.11111	8.16667	25.8	4.95	35.2545	26	5	3	5	2	35	8	26-5-3-5-2-35-8	15	PS
S25662	125678-11-12-13-14-16	Typhimurium	Poultry fecal swab	poultry	Nakasero market	M1	Nakasero market	397.4	188.1	157.7	220.6	136.4	584.6	359.8	5.35	3.11667	2.15556	8.13333	25.8	4.93333	35.3273	26	5	3	5	2	35	8	26-5-3-5-2-35-8	15	SuSxTNa
S25663	125678-11-12-13-14-16	Typhimurium	Poultry fecal swab	poultry	Nakasero market	M1	Nakasero market	397.3	188	157.5	220.7	136	586.1	360	5.33333	3.08333	2.11111	8.16667	25.7923	4.95	35.4636	26	5	3	5	2	35	8	26-5-3-5-2-35-8	15	PS
S25664	125678-11-12-13-14-16	Typhimurium	Poultry fecal swab	poultry	Nakasero market	M1	Nakasero market	397.5	188.6	157.8	221	136.1	585.4	360.1	5.43333	3.13333	2.12222	8.18333	25.8077	5	35.4	26	5	3	5	2	35	8	26-5-3-5-2-35-8	15	PS
S25665	125678-11-12-13-14-16	Typhimurium	Poultry fecal swab	poultry	Nakasero market	M1	Nakasero market	397.5	188.4	157.6	221	136.3	585.5	360	5.4	3.1	2.14444	8.16667	25.8077	5	35.4091	26	5	3	5	2	35	8	26-5-3-5-2-35-8	15	PS
S25666	125678-11-12-13-14-16	Typhimurium	Poultry fecal swab	poultry	Nakasero market	M1	Nakasero market	397.7	188.5	157.6	221	136.1	585.2	360	5.41667	3.1	2.12222	8.16667	25.8231	5	35.3818	26	5	3	5	2	35	8	26-5-3-5-2-35-8	15	SuSxTNa
S25667	125678-11-12-13-14-15-16	Typhimurium	Poultry fecal swab	poultry	Nakasero market	M1	Nakasero market	397.1	188.1	157.5	221.1	136.2	585.1	359.8	5.35	3.08333	2.13333	8.13333	25.7769	5.01667	35.3727	26	5	3	5	2	35	8	26-5-3-5-2-35-8	15	PS
S25668	125678-11-12-13-14-15-16	Typhimurium	Poultry fecal swab	poultry	Nakasero market	M1	Nakasero market	396.9	188.2	157.7	220.5	136.4	585.6	359.9	5.36667	3.11667	2.15556	8.15	25.7615	4.91667	35.4182	26	5	3	5	2	35	8	26-5-3-5-2-35-8	15	PS
S25669	125678-11-12-13-14-15-16	Typhimurium	Poultry fecal swab	poultry	Nakasero market	M1	Nakasero market	396.4	187.9	157.6	220.5	136.2	584.5	360.1	5.31667	3.1	2.13333	8.18333	25.7231	4.91667	35.3182	26	5	3	5	2	35	8	26-5-3-5-2-35-8	15	PS
S25745	125678-11-12-13-14-16	Typhimurium	NC water	Environment	Nakivubo channel at Luzira culvert	N3	Nakivubo channel	397.5	188.5	157.7	220.5	136.1	560.1	372.2	5.41667	3.11667	2.12222	10.2	25.8077	4.91667	33.1	26	5	3	5	2	33	10	26-5-3-5-2-33-10	14	PS
S21925		Typhimurium	Human blood	Human	Mulago hospital		Mulago hospital	397.2	176.4	234.7	232.9	136.1	519.3	359.8	3.4	15.95	2.1222	8.1333	25.7846	6.9833	29.3909	26	3	16	7	2	29	8	26-3-16-7-2-29-8	11	ACSSuSx
S21933		Typhimurium	Human blood	Human	Mulago hospital		Mulago hospital	397.1	176.2	234.6	232.1	136.4	520.2	360.1	3.3667	15.9333	2.1556	8.18333	25.7769	6.85	29.4727	26	3	16	7	2	29	8	26-3-16-7-2-29-8	11	ACSSuSx
S21934		Typhimurium	Poultry fecal swab	poultry	Busoga poultry farm		Busoga poultry farm	367.4	175.9	175.9	285.1	127	525	0	3.3167	6.15	1.111	0	23.4923	15.6833	29.9091	23	3	6	16	1	30		23-3-6-16-1-30-0	6	ACSSuSx
S21940		Typhimurium	Human blood	Human	Mulago hospital		Mulago hospital	397.3	176	234.6	232.4	136	519.7	360.1	3.333	15.9333	2.1111	8.1833	25.7923	6.9	29.4273	26	3	16	7	2	29	8	26-3-16-7-2-29-8	11	ACSSuSx
S21947		Typhimurium	Poultry fecal swab	poultry	Busoga poultry farm		Busoga poultry farm	397.4	175.9	234.6	232.3	136	519.8	360	3.3167	15.9333	2.1111	8.1667	25.8	6.8833	29.4364	26	3	16	7	2	29	8	26-3-16-7-2-29-8	11	ACSSuSx
S21949		Typhimurium	Human blood	Human	Mulago hospital		Mulago hospital	397.6	175.9	234.6	232.3	136	518.8	359.9	3.3167	15.9333	2.1111	8.15	25.8154	6.8833	29.3455	26	3	16	7	2	29	8	26-3-16-7-2-29-8	11	ACSSuSx
S21955		Typhimurium	Human blood	Human	Mulago hospital		Mulago hospital	397.2	175.8	234.6	232.1	136	519.8	359.9	3.3	15.9333	2.1111	8.15	25.7846	6.85	29.4364	26	3	16	7	2	29	8	26-3-16-7-2-29-8	11	ACSSuSx
S22184		Typhimurium	Human blood	Human	Mulago hospital		Mulago hospital	397.2	176.4	205.3	232.2	136.2	519.7	360.1	3.4	11.05	2.1333	8.1833	25.7846	6.8667	29.4273	26	3	3	7	2	29	8	26-3-3-7-2-29-8	12	ACSSxT
