# Supplementary material for: Potential Sources and Transmission of Salmonella and Antimicrobial Resistance in Kampala, Uganda
Source: PLoS One. 2016 Mar 21;11(3):e0152130. doi: 10.1371/journal.pone.0152130 (PMC4801205; doi:10.1371/journal.pone.0152130)
Supplement: S1 Table — (XLSX) [file pone.0152130.s007.xlsx]

## Sheet: Sheet1
	Humans (n = 356)		Poultry (n = 143)		Ruminants (n = 72 )		Swine (n = 38 )		Environment (n = 166)		Total (n = 775)
Antimicrobial	no. resistant	%	no. resistant	%	no. resistant	%	no. resistant	%	no. resistant	%	no. resistant	%
Ampicillin	10	2.80899	33	23.0769	0	0	0	0	10	6.0241	53	6.83871
Chloramphenicol	6	1.68539	40	27.972	0	0	0	0	7	4.21687	53	6.83871
Sulfisoxazole	99	27.809	71	49.6503	2	2.77778	1	2.63158	67	40.3614	240	30.9677
Kanamycin	1	0.280899	34	23.7762	0	0	0	0	0	0	35	4.51613
Amikacin	0	0	0	0	0	0	0	0	0	0	0	0
Trimethoprim/sulfamethoxazole	72	20.2247	39	27.2727	3	4.16667	1	2.63158	13	7.83133	128	16.5161
Streptomycin	34	9.55056	56	39.1608	0	0	0	0	26	15.6627	116	14.9677
Tetracycline	94	26.4045	58	40.5594	3	4.16667	1	2.63158	28	16.8675	184	23.7419
Amoxicillin/clavulanic Acid	1	0.280899	28	19.5804	0	0	0	0	0	0	29	3.74194
Nalidixic Acid	115	32.3034	93	65.035	2	2.77778	1	2.63158	30	18.0723	241	31.0968
Gentamicin	0	0	0	0	0	0	0	0	1	0.60241	1	0.129032
Ceftiofur	0	0	0	0	0	0	0	0	0	0	0	0
Cefotaxime	0	0	0	0	0	0	0	0	0	0	0	0
Cefoxitin	0	0	0	0	0	0	0	0	1	0.60241	1	0.129032
Ciprofloxacin	44	12.3596	74	51.7483	0	0	0	0	20	12.0482	138	17.8065
