# Supplementary material for: Potential Sources and Transmission of Salmonella and Antimicrobial Resistance in Kampala, Uganda
Source: PLoS One. 2016 Mar 21;11(3):e0152130. doi: 10.1371/journal.pone.0152130 (PMC4801205; doi:10.1371/journal.pone.0152130)
Supplement: S2 Table — A, ampicillin; C, chloramphenicol; K, kanamycin; S, streptomycin; Su, sulfisoxazole; Sx, trimethoprim/sulfamethoxazole; T, tetracycline; Amc, amoxicillin/clavulanic acid; Na, nalidixic acid; Cip, ciprofloxacin. (XLSX) [file pone.0152130.s008.xlsx]

## Sheet: Sheet1
Antimicrobial resistance profiles	Environment	Human	Poultry	Total
ACKSSuSxTAmcCipNa	0	1	27	28
ACKSSuSxTAmcNa	0	0	1	1
ASSuCipNa	0	0	1	1
ASuCipNa	0	0	2	2
CSSuCipNa	1	0	1	2
CSSuTCipNa	0	0	2	2
CSuCipNa	0	0	6	6
CSuTCipNa	0	0	3	3
CipNa	1	15	15	31
Na	0	3	9	12
Pansusceptible	0	0	1	1
SSuCipNa	0	0	3	3
SSuTCip	1	0	0	1
SSuTCipNa	17	25	13	55
Total	20	44	84	148
