# Supplementary material for: Potential Sources and Transmission of Salmonella and Antimicrobial Resistance in Kampala, Uganda
Source: PLoS One. 2016 Mar 21;11(3):e0152130. doi: 10.1371/journal.pone.0152130 (PMC4801205; doi:10.1371/journal.pone.0152130)
Supplement: S3 Table — A, ampicillin; C, chloramphenicol; K, kanamycin; S, streptomycin; Su, sulfisoxazole; Sx, trimethoprim/sulfamethoxazole; T, tetracycline; Amc, amoxicillin/clavulanic acid; Na, nalidixic acid; Cip, ciprofloxacin. (XLSX) [file pone.0152130.s009.xlsx]

## Sheet: Sheet1
Antimicrobial resistance profiles	Enteritidis	Heidelberg	II 42:r:-	Kallo	Kentucky	Saintpaul	Typhimurium	Untypeable	Virchow	Total
ACKSSuSxTAmcCipNa	0	0	0	0	27	0	0	0	0	27
ACKSSuSxTAmcNa	0	0	0	0	1	0	0	0	0	1
ASSuCipNa	0	0	0	0	1	0	0	0	0	1
ASSuSxT	0	0	0	0	0	0	0	0	2	2
ASuCipNa	0	0	0	0	2	0	0	0	0	2
CSSuCipNa	0	0	0	0	1	0	0	0	0	1
CSSuTCipNa	0	0	0	0	2	0	0	0	0	2
CSuCipNa	0	0	0	0	6	0	0	0	0	6
CSuTCipNa	0	0	0	0	3	0	0	0	0	3
CipNa	0	0	0	0	15	0	0	0	0	15
KSSuSxTNa	0	0	0	5	0	0	0	0	0	5
KSxTNa	0	1	0	0	0	0	0	0	0	1
Na	0	0	0	0	9	0	0	0	0	9
Pansusceptible	9	7	4	1	1	1	11	0	13	47
SSuCipNa	0	0	0	0	3	0	0	0	0	3
SSuTCipNa	0	0	0	0	13	0	0	1	0	14
Su	0	0	0	0	0	0	1	0	0	1
SuSxTNa	0	0	0	0	0	0	2	0	1	3
Total	9	8	4	6	84	1	14	1	16	143
