# Supplementary material for: Potential Sources and Transmission of Salmonella and Antimicrobial Resistance in Kampala, Uganda
Source: PLoS One. 2016 Mar 21;11(3):e0152130. doi: 10.1371/journal.pone.0152130 (PMC4801205; doi:10.1371/journal.pone.0152130)
Supplement: S4 Table — df, degrees of freedom; G2, the deviance statistic; the Akaike Information Criterion; BIC, the Bayesian Information Criterion. (XLSX) [file pone.0152130.s010.xlsx]

## Sheet: Sheet1
No. of	df		Environment (n = 166)				Humans (n = 356)				Poultry (n = 143)
classes			G2	AIC	BIC		G2	AIC	BIC		G2	AIC	BIC
2	1002		184.07	226.07	291.55		461.3	503.3	584.74		477.84	519.84	582.06
3	991		92.23	156.23	255.8		383	447	571.09		212.38	276.38	371.19
4	980		83.23	169.23	303.31		151.91	237.91	404.66		170.34	256.34	426.74
5	969		25.67	133.67	302.05		39.34	147.34	356.74		75.26	183.26	343.26
6	958		22.49	152.49	355.16		49.42	179.42	431.47		67.05	197.05	389.63
7	947		17.51	169.51	406.48		15.9	167.9	462.61		66.37	218.37	443.55
